# Supplementary material for: Food Compass and the challenge of sustainability on the route towards healthful diets
Source: Sci Rep. 2024 Mar 22;14:6919. doi: 10.1038/s41598-024-57615-9 (PMC10960031; doi:10.1038/s41598-024-57615-9)
Supplement: Supplementary file 1 — Supplementary Information. [file 41598_2024_57615_MOESM1_ESM.xlsx]

## Sheet: Agribalyse-matched dataset
Agribalyse N°	Food Item	Food Compass Category	Food Compass Score	Single Score EF 3.1 mPt/kg of product	Climate Change (GWP100) kg CO2 eq/kg of product	Ozone Depletion Potential (ODP) kg CFC11 eq/kg of product	Ionising radiation kBq U-235 eq/kg of product	Photochemical ozone	Particulate matter disease inc./kg of product	Human toxicity, Non-cancer CTUh/kg of product	Human toxicity, cancer CTUh/kg of product	Terrestrial Acidification mol H+ eq/kg of product	Freshwater Eutrophication kg P eq/kg of product	Marine Eutrophication kg N eq/kg of product	Terrestrial Eutrophication mol N eq/kg of product	Freshwater Ecotoxicity CTUe/kg of product	Land use Pt/kg of product	Water use m3 depriv./kg of product	Resource use, fossils MJ/kg of product	Resource use, minerals and metals kg Sb eq/kg of product
10	Almond drink not sweet, not fortified, prepacked	Dairy	82	0.0615647	0.372762	6.21598e-08	0.164096	0.00143522	3.65604e-08	7.59017e-09	4.00485e-10	0.00365482	0.000117272	0.00167109	0.0129796	10.5226	22.4583	1.15891	8.13438	3.58346e-06
11	Almond paste or marzipan, prepacked	LegNut	79	0.567038	2.37933	1.89791e-07	0.655564	0.0118301	3.50636e-07	7.24101e-08	3.09337e-09	0.0500894	0.000609206	0.0196766	0.20941	154.25	247.613	17.9528	33.714	1.59916e-05
12	Almond, (with peel)	LegNut	100	0.762098	2.70276	2.30961e-07	0.210309	0.0171478	3.96635e-07	9.67326e-08	4.27845e-09	0.0578882	0.000723466	0.0268004	0.240871	264.216	380.068	31.0847	27.2754	2.08936e-05
13	Almond, grilled, salted	LegNut	91	0.762098	2.70276	2.30961e-07	0.210309	0.0171478	3.96635e-07	9.67326e-08	4.27845e-09	0.0578882	0.000723466	0.0268004	0.240871	264.216	380.068	31.0847	27.2754	2.08936e-05
14	Almond, peeled, unpeeled or blanched	LegNut	100	0.762098	2.70276	2.30961e-07	0.210309	0.0171478	3.96635e-07	9.67326e-08	4.27845e-09	0.0578882	0.000723466	0.0268004	0.240871	264.216	380.068	31.0847	27.2754	2.08936e-05
22	Anchovy, in salt (semi-preserved)	Seafood	63	0.297921	2.14821	4.20886e-07	0.300928	0.0270307	2.93513e-07	1.65854e-08	1.1523e-09	0.0375341	0.000142746	0.00928812	0.101154	9.68506	9.01622	0.252587	33.0516	2.20376e-05
25	Apple compote	Fruit	51	0.122573	0.845245	9.49914e-08	0.623267	0.00257911	5.57152e-08	1.31879e-08	5.31169e-10	0.00611122	9.4782e-05	0.00243632	0.0228631	9.74224	19.3186	2.71677	22.9729	4.92037e-06
26	Apple crumble	SavorySweet	28	0.223396	1.90008	1.02145e-07	0.604921	0.00414705	1.43644e-07	3.82934e-08	1.30521e-09	0.0193128	0.000223199	0.00724937	0.0803409	22.3514	96.0642	2.7379	24.1491	6.85478e-06
27	Apple juice, pure juice	Beverages	65	0.0842616	0.501925	8.03083e-08	0.165435	0.0017253	3.46794e-08	1.16299e-08	4.94451e-10	0.0027903	9.88555e-05	0.00113838	0.0113737	12.7036	22.7488	3.76956	8.55069	3.63809e-06
28	Apple pie with custard (flour, eggs, cream, sugar, apple alcohol)	SavorySweet	13	0.36206	2.61871	1.31091e-07	0.668082	0.00667012	2.40865e-07	6.04517e-08	2.15293e-09	0.0337877	0.000373199	0.011987	0.141895	54.2219	165.522	6.71515	28.0578	1.11748e-05
29	Apple tart	SavorySweet	18	0.199707	1.70584	9.58911e-08	0.592112	0.00372964	1.21239e-07	3.44499e-08	1.1682e-09	0.0159982	0.000192763	0.00611961	0.0661173	20.1972	83.4282	2.65576	23.2407	6.11479e-06
32	Apple, dried	Fruit	82	0.47442	1.68779	2.16254e-07	5.14943	0.00621167	1.04113e-07	4.17621e-08	1.8754e-09	0.0103349	0.000356449	0.00363871	0.0373887	39.9655	70.8432	14.1231	123.377	1.72952e-05
33	Apple, pulp and peel, raw	Fruit	92	0.0655233	0.397475	8.12823e-08	0.0786426	0.00156438	2.58498e-08	9.62914e-09	4.0648e-10	0.00214205	4.65014e-05	0.000832455	0.00906255	9.87742	16.541	3.17766	5.6057	3.14917e-06
35	Apple, pulp, roasted/baked	Fruit	90	0.11855	0.804897	9.64714e-08	0.623876	0.00257064	4.05789e-08	1.24105e-08	5.56886e-10	0.00351963	8.42649e-05	0.00110526	0.0114905	10.8205	17.2516	3.38768	22.7954	6.62677e-06
38	Apricot nectar	Beverages	36	0.0692316	0.333457	3.29976e-07	0.197044	0.0013853	4.02613e-08	4.60527e-09	9.5893e-10	0.00454038	7.61747e-05	0.000774283	0.0176503	16.5716	23.9206	0.755332	8.355	1.02645e-05
39	Apricot, canned in light syrup, drained	Fruit	61	0.171646	0.936316	1.07053e-07	1.44932	0.00388007	8.66968e-08	1.31033e-08	3.63853e-09	0.00793684	0.000296519	0.00121296	0.027789	31.6804	43.1307	1.17119	39.1532	7.439e-06
40	Apricot, canned in light syrup, not drained	Fruit	55	0.101026	0.550575	6.29569e-08	0.852512	0.00228145	5.09608e-08	7.66846e-09	2.13875e-09	0.00466643	0.000173962	0.000705046	0.0163399	18.6092	25.368	0.704836	23.029	4.37323e-06
42	Apricot, in syrup, canned, not drained	Fruit	48	0.101026	0.550575	6.29569e-08	0.852512	0.00228145	5.09608e-08	7.66846e-09	2.13875e-09	0.00466643	0.000173962	0.000705046	0.0163399	18.6092	25.368	0.704836	23.029	4.37323e-06
43	Apricot, pitted, dried	Fruit	92	0.39111	1.81472	1.91875e-07	0.262907	0.00964465	2.54374e-07	4.50562e-08	9.86094e-09	0.0328187	0.000577025	0.00352132	0.133567	178.245	240.238	6.21626	24.6884	2.3195e-05
44	Apricot, pitted, raw	Fruit	100	0.113008	0.88362	9.65954e-08	0.126121	0.003336	6.45526e-08	1.18392e-08	1.88563e-09	0.00731179	0.00020149	0.00106829	0.0269127	31.5782	43.9309	1.34204	13.8275	6.36562e-06
45	Apricots tart	SavorySweet	18	0.213978	1.76863	9.67742e-08	0.595981	0.00425734	1.41647e-07	3.48567e-08	2.14555e-09	0.0189178	0.000236179	0.00613582	0.0775941	35.9304	102.445	1.47934	23.9957	7.51485e-06
52	Artichoke, globe, cooked	Vegetables	84	0.134896	1.25334	1.40765e-07	0.305246	0.00373643	8.0197e-08	5.67191e-08	9.07892e-10	0.0087503	0.000121697	0.00639949	0.0380891	7.07828	39.7052	0.283999	20.1674	5.66458e-06
56	Asian noodles, flavoured, cooked	SavorySweet	30	0.206752	1.34248	9.3072e-08	0.686018	0.00354715	1.64691e-07	2.80333e-08	1.42903e-09	0.0226324	0.000272334	0.0078568	0.0958139	22.9624	91.5246	1.14858	24.6683	6.38395e-06
58	Asian noodles, plain, cooked, unsalted	SavorySweet	28	0.206752	1.34248	9.3072e-08	0.686018	0.00354715	1.64691e-07	2.80333e-08	1.42903e-09	0.0226324	0.000272334	0.0078568	0.0958139	22.9624	91.5246	1.14858	24.6683	6.38395e-06
59	Asparagus, boiled/cooked in water	Vegetables	94	0.39174	2.25013	3.24217e-07	0.479647	0.00851416	2.34421e-07	1.55824e-07	3.92433e-09	0.0308554	0.000402935	0.0192052	0.122592	53.8624	275.265	5.34218	35.5002	2.0434e-05
61	Asparagus, green, raw	Vegetables	100	0.299127	1.56238	2.58976e-07	0.22754	0.0064892	1.90992e-07	1.32156e-07	3.26515e-09	0.0254978	0.000315197	0.0162945	0.103219	45.5342	235.55	4.40777	18.5817	1.53675e-05
62	Asparagus, peeled, raw	Vegetables	100	0.293646	1.42842	2.58014e-07	0.227241	0.00635323	1.90035e-07	1.30782e-07	3.23314e-09	0.0254122	0.00029212	0.0161389	0.102859	44.9157	235.467	4.40309	18.4982	1.53404e-05
63	Asparagus, white or purple, peeled, raw	Vegetables	100	0.299127	1.56238	2.58976e-07	0.22754	0.0064892	1.90992e-07	1.32156e-07	3.26515e-09	0.0254978	0.000315197	0.0162945	0.103219	45.5342	235.55	4.40777	18.5817	1.53675e-05
65	Atlantic chub mackerel, raw	Seafood	92	0.2945	2.2535	4.9645e-07	0.304267	0.0287848	3.12032e-07	1.16841e-08	1.08581e-09	0.0401319	0.000118791	0.0098567	0.107523	9.08712	7.92219	0.23468	33.5936	8.97872e-06
66	Atlantic halibut, raw	Seafood	100	0.816244	4.25023	7.76274e-07	0.425344	0.0647571	7.25532e-07	9.07975e-08	4.01568e-09	0.0954322	0.000677319	0.022499	0.24429	24.1021	14.7	0.559311	60.6012	0.000163057
67	Atlantic herring, fried	Seafood	61	0.379251	2.79958	6.27262e-07	0.552089	0.0361474	3.91415e-07	1.64225e-08	1.44952e-09	0.0505243	0.000175117	0.0125948	0.136014	11.8939	13.6075	0.224693	45.9724	1.29464e-05
68	Atlantic herring, grilled/pan-fried	Seafood	77	0.379251	2.79958	6.27262e-07	0.552089	0.0361474	3.91415e-07	1.64225e-08	1.44952e-09	0.0505243	0.000175117	0.0125948	0.136014	11.8939	13.6075	0.224693	45.9724	1.29464e-05
70	Atlantic herring, marinated, or rollmops	Seafood	52	0.302734	2.30807	5.05502e-07	0.307934	0.0297055	3.21658e-07	1.1995e-08	1.11576e-09	0.0414034	0.000121385	0.0101748	0.111006	9.34815	8.14788	0.236298	34.3955	9.16296e-06
72	Atlantic herring, raw	Seafood	89	0.302734	2.30807	5.05502e-07	0.307934	0.0297055	3.21658e-07	1.1995e-08	1.11576e-09	0.0414034	0.000121385	0.0101748	0.111006	9.34815	8.14788	0.236298	34.3955	9.16296e-06
75	Atlantic herring, smoked, plain	Seafood	68	0.30015	2.18914	5.64793e-07	0.312089	0.0294149	3.17926e-07	1.35698e-08	1.1622e-09	0.0411818	0.000152652	0.0101542	0.110718	12.6346	8.42928	0.282186	32.5179	1.08089e-05
77	Auvergne blue cheese, from cow's milk	Dairy	26	0.521741	5.48052	2.09302e-07	0.566494	0.00948664	3.89913e-07	1.19646e-07	3.35237e-09	0.0562575	0.000760112	0.0186385	0.238918	56.5649	295.707	1.99962	28.4454	1.46374e-05
79	Avocado, pulp, raw	Fruit	97	0.332683	1.4833	1.64748e-07	0.118633	0.00606949	7.03125e-08	6.7974e-08	9.31563e-10	0.0102309	0.000265546	0.00933239	0.031441	17.9579	85.1606	23.6481	13.8407	1.4188e-05
89	Bacon, back	MPE	34	1.00043	7.18148	3.24569e-07	2.2948	0.0150012	9.75929e-07	9.6448e-08	5.84917e-09	0.137633	0.00107571	0.0327766	0.595288	112.1	400.886	4.83504	76.305	2.50188e-05
90	Bagel	Grains	1	0.13444	0.791633	7.97576e-08	0.496734	0.00252195	8.99567e-08	2.14124e-08	1.09038e-09	0.0122101	0.000187002	0.00644075	0.0510717	14.1414	87.177	1.18006	16.338	4.38181e-06
91	baked Alaska	SavorySweet	3	0.223535	1.74973	1.1054e-07	0.972361	0.00382058	1.49839e-07	3.71478e-08	1.22764e-09	0.0203268	0.000256752	0.00631836	0.0839044	18.4748	76.6629	1.02954	31.0561	1.16151e-05
95	Baklava (oriental pastry with almonds and syrup)	SavorySweet	27	0.457246	2.72097	1.8315e-07	0.629327	0.00962882	2.72952e-07	7.87867e-08	2.78254e-09	0.0381544	0.000537494	0.0211016	0.15889	98.4112	227.472	10.5079	31.5115	1.31938e-05
97	Bamboo shoots, raw	Vegetables	100	0.219434	1.07654	1.90341e-07	0.169185	0.00469567	1.4146e-07	9.79871e-08	2.41941e-09	0.0189261	0.000221387	0.0120784	0.076767	33.6482	176.145	3.29587	13.6682	1.14458e-05
98	Banana nectar	Beverages	34	0.0698056	0.469524	3.4096e-07	0.15163	0.00207591	3.73235e-08	4.0174e-09	2.69852e-10	0.0046585	7.5309e-05	0.00241891	0.0168271	6.10608	13.2257	0.825822	8.46689	9.71367e-06
99	Banana, pulp, dried	Fruit	84	0.559997	2.17119	1.8462e-07	4.0966	0.00644297	2.42231e-07	2.12858e-08	1.35861e-09	0.030057	0.000469859	0.0106838	0.122091	31.955	92.5869	19.6016	103.785	1.70628e-05
100	Banana, pulp, raw	Fruit	79	0.119254	0.88335	1.32e-07	0.0974065	0.00445027	8.93262e-08	1.23416e-08	5.49866e-10	0.0124071	0.000124252	0.00542201	0.0499693	24.404	27.1054	1.04128	10.0419	5.05881e-06
101	Barbecue sauce, prepacked	SauceCondiment	1	0.223865	1.26906	2.40831e-07	0.829282	0.00492357	1.1902e-07	6.465e-08	2.17008e-09	0.0140689	0.000298329	0.00640905	0.0528315	32.1555	84.2852	3.30753	31.4946	1.44322e-05
113	Bearnaise sauce, prepacked	SauceCondiment	5	0.563894	5.06814	2.88728e-07	1.13522	0.0101446	4.09727e-07	1.5113e-07	3.98183e-09	0.0578841	0.000691879	0.0197283	0.245058	63.134	304.52	2.60803	40.4187	2.4161e-05
115	Bechamel sauce, home-made	SauceCondiment	38	0.22355	2.06031	1.7725e-07	0.843668	0.00397464	1.40595e-07	4.41898e-08	1.33461e-09	0.0193363	0.000265273	0.00688911	0.0800598	22.8738	97.4735	0.792429	27.0164	9.25026e-06
116	Bechamel sauce, prepacked	SauceCondiment	38	0.22355	2.06031	1.7725e-07	0.843668	0.00397464	1.40595e-07	4.41898e-08	1.33461e-09	0.0193363	0.000265273	0.00688911	0.0800598	22.8738	97.4735	0.792429	27.0164	9.25026e-06
117	Beef on skewer	MPE	49	3.43219	35.2556	8.32724e-07	1.79784	0.0523069	3.26767e-06	6.74383e-07	1.70274e-08	0.485103	0.00209131	0.109678	2.13634	169.197	2467.87	7.58917	103.014	6.64153e-05
119	Beef stew with carrots	MPE	71	2.17193	21.8698	5.4628e-07	1.35672	0.0326709	1.98373e-06	4.14774e-07	1.05427e-08	0.29315	0.00135837	0.0686086	1.28853	113.438	1484.77	10.7231	76.8351	4.25447e-05
120	Beef, bolar-blade, grilled/pan-fried	MPE	29	3.41516	35.2954	8.33914e-07	1.3924	0.0522459	3.26498e-06	6.73641e-07	1.70222e-08	0.484917	0.00207953	0.109793	2.13643	169.97	2470.93	7.56721	95.1525	6.3999e-05
122	Beef, bolar-blade, roasted/baked	MPE	33	3.43384	35.2856	8.32988e-07	1.8112	0.0523179	3.26782e-06	6.74493e-07	1.70311e-08	0.485119	0.00209207	0.109687	2.13638	169.346	2467.88	7.5902	103.309	6.64993e-05
123	Beef, braised	MPE	33	3.43219	35.2556	8.32724e-07	1.79784	0.0523069	3.26767e-06	6.74383e-07	1.70274e-08	0.485103	0.00209131	0.109678	2.13634	169.197	2467.87	7.58917	103.014	6.64153e-05
126	Beef, chuck, braised or boiled	MPE	28	4.28073	44.2954	1.05518e-06	1.82753	0.0654972	4.08218e-06	8.42582e-07	2.12705e-08	0.606266	0.00261509	0.137168	2.67044	212.705	3084.56	9.46925	122.527	8.06451e-05
135	Beef, minced steak, 10% fat, cooked	MPE	26	4.21738	43.2265	1.02434e-06	2.39409	0.0641716	4.00442e-06	8.28398e-07	2.09922e-08	0.595007	0.00264436	0.134695	2.62074	206.741	3032.45	9.41027	130.083	8.02009e-05
136	Beef, minced steak, 10% fat, raw	MPE	38	3.32828	34.1426	8.02897e-07	1.79599	0.0506598	3.16799e-06	6.54603e-07	1.65448e-08	0.470757	0.00207979	0.106451	2.07384	162.896	2397.63	7.43592	100.004	6.27832e-05
143	Beef, neck, braised	MPE	26	4.2865	44.1495	1.03935e-06	2.11151	0.0654247	4.08399e-06	8.4344e-07	2.12834e-08	0.606313	0.00262422	0.137186	2.67047	211.88	3084.75	9.48006	125.853	8.21922e-05
144	Beef, oxtail, boiled/cooked in water	MPE	27	3.44054	35.6009	8.6419e-07	1.57674	0.0528086	3.27096e-06	6.74944e-07	1.70719e-08	0.485322	0.00209739	0.109772	2.13653	169.602	2468.11	7.63706	103.087	6.5516e-05
153	Beef, short ribs, braised	MPE	27	3.4463	35.455	8.48352e-07	1.86072	0.0527361	3.27277e-06	6.75802e-07	1.70848e-08	0.485369	0.00210653	0.109791	2.13655	168.777	2468.3	7.64787	106.414	6.70631e-05
159	Beef, sirloin steak, roasted/baked	MPE	31	3.43219	35.2556	8.32724e-07	1.79784	0.0523069	3.26767e-06	6.74383e-07	1.70274e-08	0.485103	0.00209131	0.109678	2.13634	169.197	2467.87	7.58917	103.014	6.64153e-05
160	Beef, steak or beef steak, grilled	MPE	27	3.43219	35.2556	8.32724e-07	1.79784	0.0523069	3.26767e-06	6.74383e-07	1.70274e-08	0.485103	0.00209131	0.109678	2.13634	169.197	2467.87	7.58917	103.014	6.64153e-05
162	Beef, stewing meat, cooked	MPE	27	3.43219	35.2556	8.32724e-07	1.79784	0.0523069	3.26767e-06	6.74383e-07	1.70274e-08	0.485103	0.00209131	0.109678	2.13634	169.197	2467.87	7.58917	103.014	6.64153e-05
171	Beer, alcohol-free (<1,2° alcohol)	Beverages	1	0.123525	1.12097	2.41057e-07	0.564484	0.00368286	9.26052e-08	1.26101e-08	5.93082e-10	0.00755311	0.000162348	0.00203622	0.0178709	7.28639	18.9402	0.25697	24.6436	7.27248e-06
184	Biscuit (cookie)	SavorySweet	17	0.351912	2.88309	1.43752e-07	0.708968	0.00618721	2.8498e-07	6.54056e-08	2.36995e-09	0.0399864	0.000469778	0.0139903	0.171219	39.2633	189.222	1.84373	25.6344	1.04606e-05
186	Biscuit (cookie) filled with fruits, reduced fat	SavorySweet	13	0.312314	2.29183	2.2067e-07	0.669329	0.00547494	2.37361e-07	5.549e-08	2.01914e-09	0.0321371	0.000393078	0.0117047	0.13644	56.4553	154.995	2.91994	24.6606	9.40447e-06
189	Biscuit (cookie) with fruits, reduced salt	SavorySweet	5	0.312314	2.29183	2.2067e-07	0.669329	0.00547494	2.37361e-07	5.549e-08	2.01914e-09	0.0321371	0.000393078	0.0117047	0.13644	56.4553	154.995	2.91994	24.6606	9.40447e-06
190	Biscuit (cookie) with nuts (no chocolate or lightly chocolate-flavoured)	SavorySweet	1	0.494272	3.03872	1.78636e-07	0.700707	0.00927964	3.70043e-07	8.12184e-08	2.99454e-09	0.0522906	0.000588563	0.0181138	0.223071	96.1661	240.816	9.05495	28.7296	1.37854e-05
195	Biscuit (cookie), plain	SavorySweet	17	0.351912	2.88309	1.43752e-07	0.708968	0.00618721	2.8498e-07	6.54056e-08	2.36995e-09	0.0399864	0.000469778	0.0139903	0.171219	39.2633	189.222	1.84373	25.6344	1.04606e-05
196	Biscuit (cookie), reduced sugar	SavorySweet	12	0.351912	2.88309	1.43752e-07	0.708968	0.00618721	2.8498e-07	6.54056e-08	2.36995e-09	0.0399864	0.000469778	0.0139903	0.171219	39.2633	189.222	1.84373	25.6344	1.04606e-05
197	Biscuit (cookie), snack w chocolate filling	SavorySweet	6	0.467886	5.91921	1.52228e-07	0.703665	0.0105667	2.79669e-07	6.42467e-08	3.44037e-09	0.0379871	0.000743507	0.0201253	0.160898	40.1934	297.574	1.59234	30.8166	1.0955e-05
198	Biscuit (cookie), snack with dairy or vanilla filling	SavorySweet	3	0.467886	5.91921	1.52228e-07	0.703665	0.0105667	2.79669e-07	6.42467e-08	3.44037e-09	0.0379871	0.000743507	0.0201253	0.160898	40.1934	297.574	1.59234	30.8166	1.0955e-05
199	Biscuit (cookie), snack with fruits filling	SavorySweet	13	0.312314	2.29183	2.2067e-07	0.669329	0.00547494	2.37361e-07	5.549e-08	2.01914e-09	0.0321371	0.000393078	0.0117047	0.13644	56.4553	154.995	2.91994	24.6606	9.40447e-06
200	Biscuit (cookie), sponge fingers or Lady fingers	SavorySweet	3	0.320129	1.83965	1.34982e-07	0.656425	0.00535452	3.08549e-07	4.6753e-08	2.00046e-09	0.0425551	0.000463596	0.011788	0.182854	38.4306	127.847	2.71582	24.5468	8.60032e-06
203	Biscuit (cookie), with chocolate drops	SavorySweet	6	0.384583	4.22458	1.65573e-07	0.631017	0.00940571	2.2612e-07	6.41596e-08	3.73136e-09	0.0287465	0.000676708	0.0177265	0.121455	33.1808	256.674	2.36036	30.2316	9.83287e-06
204	Biscuit (cookie), with chocolate, prepacked	SavorySweet	4	0.467886	5.91921	1.52228e-07	0.703665	0.0105667	2.79669e-07	6.42467e-08	3.44037e-09	0.0379871	0.000743507	0.0201253	0.160898	40.1934	297.574	1.59234	30.8166	1.0955e-05
212	Biscuit shortbread, with butter	SavorySweet	1	0.37745	3.23452	1.49175e-07	0.728427	0.00662836	3.00647e-07	7.33292e-08	2.50434e-09	0.0423752	0.00049162	0.0148676	0.181478	41.4	206.201	1.90265	26.3904	1.13219e-05
220	Black currant, raw	Fruit	100	0.236455	1.81356	2.44219e-07	0.339465	0.00509185	1.1214e-07	2.72034e-08	2.87431e-09	0.00973896	0.00073419	0.00426339	0.0306596	20.6847	-3.27892	5.6563	33.4036	1.96339e-05
223	Black pudding (blood sausage), refrigerated	MPE	1	0.232504	1.6355	1.23108e-07	1.3922	0.00412741	1.44416e-07	2.45001e-08	1.37422e-09	0.0191063	0.000250637	0.00731785	0.0775154	18.2498	82.9184	0.886022	41.4055	9.78144e-06
238	Blue cheese, from cow's milk	Dairy	26	0.510165	5.35517	2.07803e-07	0.567088	0.00929489	3.80204e-07	1.16516e-07	3.26978e-09	0.0547896	0.000750514	0.0181818	0.232436	55.0734	287.507	1.9642	28.3521	1.43759e-05
243	Blueberry, raw	Fruit	95	0.28368	0.884939	2.93106e-07	0.0883624	0.00414562	1.2826e-07	1.10422e-07	2.03448e-09	0.0174435	0.000470917	0.0263328	0.0639092	221.37	210.022	0.369171	9.90975	1.97774e-05
245	Boiled meat with vegetables	MPE	54	1.65641	16.7424	4.3599e-07	1.20489	0.0253879	1.54203e-06	3.2541e-07	8.1738e-09	0.227983	0.00103713	0.0527737	1.00267	88.5089	1155.75	4.69145	60.1004	3.32557e-05
246	Bolognese-style pasta (spaghetti, tagliatelle…)	Mixed	22	0.598744	5.52988	2.51291e-07	1.26871	0.0105632	4.68397e-07	1.1693e-07	3.0762e-09	0.0667205	0.000586718	0.019737	0.285286	32.4234	372.424	2.67809	49.8827	1.72579e-05
248	Bottled water, flavoured, w sugar	Beverages	7	0.0509955	0.386655	3.78751e-07	0.265023	0.00112663	1.79567e-08	3.607e-09	1.864e-10	0.00146291	7.99617e-05	0.000381256	0.00359461	1.48855	2.14801	0.174224	10.2491	1.04252e-05
251	Brain, calf, cooked	MPE	45	2.37747	24.5072	7.85436e-07	1.98806	0.0457577	1.66027e-06	4.74763e-07	1.18239e-08	0.245145	0.00241026	0.169484	1.04673	210.171	1657.66	6.84928	121.819	4.44477e-05
253	Brain, lamb, cooked	MPE	51	3.40024	29.6625	7.66276e-07	1.56079	0.047993	3.53084e-06	5.65464e-07	1.57469e-08	0.519763	0.00200272	0.113111	2.29575	136.259	3144.38	9.33248	93.6094	4.82657e-05
257	Braised ham on the bone	MPE	20	1.24229	8.95558	2.2016e-06	3.23831	0.0188786	1.15916e-06	1.18498e-07	7.17285e-09	0.162656	0.00144438	0.0392896	0.698784	132.298	469.664	6.28165	108.725	3.37689e-05
258	Bran grain bread	Grains	26	0.0929134	0.629803	6.6601e-08	0.480814	0.00182267	5.48221e-08	1.03537e-08	7.53014e-10	0.00708744	0.000144945	0.00469945	0.028947	8.56292	56.353	0.268537	14.9157	3.10799e-06
259	Brazil nut	LegNut	94	0.611772	7.45777	3.37111e-07	0.217527	0.0188639	1.66174e-07	3.31363e-08	6.62734e-09	0.0246637	0.000960498	0.0299915	0.0872289	21.8315	504.043	17.6156	24.3972	1.22217e-05
262	Bread, French bread, (baguette or ball), multigrain, from bakery	Grains	41	0.189707	1.03939	1.06023e-07	0.487623	0.00426683	1.32506e-07	4.03347e-08	1.97989e-09	0.0189826	0.000425634	0.0133088	0.0797553	11.6353	172.415	0.62634	17.962	6.62062e-06
263	Bread, French bread, baguette	Grains	1	0.101013	0.687686	7.02911e-08	0.485385	0.00199828	6.06588e-08	1.10876e-08	8.49365e-10	0.00799	0.000158112	0.00530772	0.0328475	9.72701	64.2443	0.291764	15.2967	3.37997e-06
267	Bread, gluten free	Grains	46	0.216082	1.81075	2.06042e-07	0.174722	0.00500761	1.00423e-07	2.12765e-08	1.07554e-09	0.0132594	0.000398939	0.00574144	0.0434083	17.5752	56.6032	5.93798	24.1343	1.00714e-05
268	Bread, home-made, with flour for home-made bread preparation	Grains	28	0.101013	0.687686	7.02911e-08	0.485385	0.00199828	6.06588e-08	1.10876e-08	8.49365e-10	0.00799	0.000158112	0.00530772	0.0328475	9.72701	64.2443	0.291764	15.2967	3.37997e-06
269	Bread, wholemeal or integral bread (made with flour type 150)	Grains	61	0.101283	0.689602	7.04137e-08	0.485582	0.0020041	6.08519e-08	1.11119e-08	8.52547e-10	0.00801981	0.000158552	0.00532779	0.0329762	9.76542	64.5053	0.292489	15.3103	3.38902e-06
270	Breadfruit, raw	Fruit	52	0.17397	0.427491	6.14799e-08	0.0607039	0.0014089	3.95941e-08	8.31273e-09	2.40152e-10	0.00390678	6.94299e-05	0.00057552	0.0139825	14.139	30.9627	16.5102	5.38406	4.71662e-06
271	Breakfast biscuit (cookie)	SavorySweet	17	0.351912	2.88309	1.43752e-07	0.708968	0.00618721	2.8498e-07	6.54056e-08	2.36995e-09	0.0399864	0.000469778	0.0139903	0.171219	39.2633	189.222	1.84373	25.6344	1.04606e-05
273	Breakfast biscuit (cookie), reduced sugar	SavorySweet	12	0.351912	2.88309	1.43752e-07	0.708968	0.00618721	2.8498e-07	6.54056e-08	2.36995e-09	0.0399864	0.000469778	0.0139903	0.171219	39.2633	189.222	1.84373	25.6344	1.04606e-05
274	Breakfast biscuit (cookie), with chocolate	SavorySweet	7	0.467886	5.91921	1.52228e-07	0.703665	0.0105667	2.79669e-07	6.42467e-08	3.44037e-09	0.0379871	0.000743507	0.0201253	0.160898	40.1934	297.574	1.59234	30.8166	1.0955e-05
275	Breakfast cereals, chocolate puffed/popped wheat grain, fortified with vitamins and chemical elements	Grains	40	0.620015	3.39804	1.97389e-07	0.661034	0.00949221	2.423e-07	2.92106e-07	2.32409e-09	0.0341123	0.000607963	0.030286	0.140019	40.0616	223.986	28.5297	31.5702	1.14832e-05
278	Breakfast cereals, corn flakes, plain (not fortified with vitamins and chemical elements)	Grains	17	0.632334	3.56412	1.89678e-07	0.677667	0.00988225	2.40927e-07	2.92448e-07	2.34329e-09	0.0344677	0.000630442	0.0301914	0.140094	39.8384	220.415	28.7237	35.4189	1.19637e-05
280	Breakfast cereals, corn flakes, sugar iced (not fortified with vitamins and chemical elements)	Grains	13	0.632334	3.56412	1.89678e-07	0.677667	0.00988225	2.40927e-07	2.92448e-07	2.34329e-09	0.0344677	0.000630442	0.0301914	0.140094	39.8384	220.415	28.7237	35.4189	1.19637e-05
283	Breakfast cereals, diet, plain, not fortified	Grains	67	0.632334	3.56412	1.89678e-07	0.677667	0.00988225	2.40927e-07	2.92448e-07	2.34329e-09	0.0344677	0.000630442	0.0301914	0.140094	39.8384	220.415	28.7237	35.4189	1.19637e-05
286	Breakfast cereals, diet, with dried fruits, fortified with vitamins and chemical elements	Grains	45	0.632334	3.56412	1.89678e-07	0.677667	0.00988225	2.40927e-07	2.92448e-07	2.34329e-09	0.0344677	0.000630442	0.0301914	0.140094	39.8384	220.415	28.7237	35.4189	1.19637e-05
287	Breakfast cereals, diet, with fruits, fortified with vitamins and chemical elements	Grains	50	0.632334	3.56412	1.89678e-07	0.677667	0.00988225	2.40927e-07	2.92448e-07	2.34329e-09	0.0344677	0.000630442	0.0301914	0.140094	39.8384	220.415	28.7237	35.4189	1.19637e-05
292	Breakfast cereals, mix of puffed or extruded cereals, fortified with vitamins and chemical elements	Grains	87	0.632334	3.56412	1.89678e-07	0.677667	0.00988225	2.40927e-07	2.92448e-07	2.34329e-09	0.0344677	0.000630442	0.0301914	0.140094	39.8384	220.415	28.7237	35.4189	1.19637e-05
295	Breakfast cereals, puffed/popped corn, with honey (not fortified with vitamins and chemical elements)	Grains	34	0.632334	3.56412	1.89678e-07	0.677667	0.00988225	2.40927e-07	2.92448e-07	2.34329e-09	0.0344677	0.000630442	0.0301914	0.140094	39.8384	220.415	28.7237	35.4189	1.19637e-05
300	Breakfast cereals, wheat flakes with walnuts, hazelnuts or almonds, fortified with vitamins and chemical elements	Grains	47	0.632334	3.56412	1.89678e-07	0.677667	0.00988225	2.40927e-07	2.92448e-07	2.34329e-09	0.0344677	0.000630442	0.0301914	0.140094	39.8384	220.415	28.7237	35.4189	1.19637e-05
304	Bresse blue cheese, from cow's milk	Dairy	26	0.510165	5.35517	2.07803e-07	0.567088	0.00929489	3.80204e-07	1.16516e-07	3.26978e-09	0.0547896	0.000750514	0.0181818	0.232436	55.0734	287.507	1.9642	28.3521	1.43759e-05
306	Breton pâté	MPE	2	0.77703	5.3127	5.89558e-07	2.4252	0.0122349	7.11591e-07	8.11001e-08	5.495e-09	0.098327	0.000965567	0.0249658	0.421693	80.9511	306.488	4.03781	75.1661	1.96755e-05
307	Breton pudding cake with prunes	SavorySweet	14	0.576344	2.02409	1.72324e-07	0.61311	0.00843179	1.7489e-07	5.61488e-08	2.19886e-09	0.0261146	0.000479943	0.00865473	0.109458	90.6642	834.912	31.5303	28.7889	7.97896e-06
308	Brie cheese, from cow's milk	Dairy	26	0.501954	5.26627	2.0674e-07	0.567509	0.00915889	3.73319e-07	1.14297e-07	3.21121e-09	0.0537486	0.000743708	0.0178579	0.227839	54.0155	281.691	1.93907	28.2859	1.41904e-05
311	Brioche	Grains	1	0.39085	3.37018	1.56564e-07	0.681282	0.00702874	3.06228e-07	7.36892e-08	2.58371e-09	0.043678	0.000535475	0.0146451	0.18598	45.8118	204.468	1.92111	30.417	1.07016e-05
312	Brioche or Vienna bread	Grains	1	0.221458	1.99035	1.0088e-07	0.575208	0.00432692	1.48141e-07	3.75117e-08	1.52444e-09	0.0207132	0.000312593	0.00895099	0.0860201	21.4502	118.98	0.939361	23.5617	6.97525e-06
314	Brioche, filled with chocolate	SavorySweet	1	0.455606	5.02443	1.47353e-07	0.678202	0.0097085	3.10296e-07	7.44413e-08	3.63512e-09	0.0428649	0.000701176	0.0178877	0.181279	44.2042	258.78	1.94462	32.2676	1.09748e-05
317	Brioche, filled with fruits	SavorySweet	1	0.455606	5.02443	1.47353e-07	0.678202	0.0097085	3.10296e-07	7.44413e-08	3.63512e-09	0.0428649	0.000701176	0.0178877	0.181279	44.2042	258.78	1.94462	32.2676	1.09748e-05
321	Broad bean, cooked	LegNut	85	0.0575159	0.419522	3.55839e-08	0.22021	0.00146862	1.45848e-08	1.65705e-08	7.13896e-10	0.00166419	0.000113586	0.00451081	0.00511738	5.05581	65.0824	0.171721	8.65382	3.26954e-06
328	Broccoli, cooked	Vegetables	100	0.13087	1.29105	1.29909e-07	0.306496	0.00413625	5.37475e-08	2.29916e-08	5.58371e-10	0.00597534	0.000155643	0.00657636	0.0201774	8.64671	11.8256	1.25367	21.3246	8.34066e-06
329	Broccoli, frozen, cooked	Vegetables	100	0.170623	1.46413	1.41386e-07	0.845599	0.00469205	6.16705e-08	2.66425e-08	7.30425e-10	0.00712756	0.000252238	0.00712819	0.0229092	10.9134	13.4491	1.48136	33.5756	1.109e-05
332	Broccoli, raw	Vegetables	100	0.0943708	0.908041	1.08012e-07	0.13027	0.00331722	4.36893e-08	2.06444e-08	4.47583e-10	0.00496485	0.000121469	0.0061635	0.0178286	7.61147	10.9198	1.06423	10.7401	6.21841e-06
333	Broth, stock or bouillon, beef	MPE	26	0.0151404	0.143572	7.20352e-09	0.0803977	0.000408602	6.9596e-09	1.8369e-09	9.26019e-11	0.000958189	4.7461e-05	0.000267318	0.00227308	0.677701	2.05839	0.0744364	2.58311	1.01355e-06
334	Broth, stock or bouillon, poultry	Mixed	26	0.0146749	0.134107	7.33555e-09	0.0784065	0.000384841	6.97447e-09	2.00184e-09	9.74279e-11	0.000881838	4.59425e-05	0.000300163	0.0019713	0.855157	1.33099	0.0937416	2.52972	9.1155e-07
335	Broth, stock or bouillon, vegetables	Vegetables	18	0.0154094	0.132578	7.42882e-09	0.0945974	0.000384565	6.96339e-09	1.92569e-09	9.5918e-11	0.000884743	4.53137e-05	0.000312253	0.00198888	0.794927	1.40446	0.127467	2.84917	8.60488e-07
336	Brown bread, French bread (baguette or ball), with flour type 80 or 110	Grains	23	0.101013	0.687686	7.02911e-08	0.485385	0.00199828	6.06588e-08	1.10876e-08	8.49365e-10	0.00799	0.000158112	0.00530772	0.0328475	9.72701	64.2443	0.291764	15.2967	3.37997e-06
339	Brownie (chocolate cake)	SavorySweet	26	0.660241	7.27718	2.13307e-07	0.751243	0.0145969	3.691e-07	8.61849e-08	4.87103e-09	0.0504987	0.000906737	0.0233366	0.211064	51.0044	395.567	9.34046	42.0152	2.23855e-05
341	Brussels sprout, cooked	Vegetables	100	0.117833	1.05796	1.24931e-07	0.273065	0.00327049	7.09428e-08	4.99007e-08	7.95377e-10	0.0077483	9.95035e-05	0.00562871	0.0337231	6.06217	35.2662	0.254149	17.9556	5.038e-06
342	Brussels sprout, frozen, cooked	Vegetables	99	0.152124	1.20015	1.31076e-07	0.842638	0.00362265	7.29946e-08	4.886e-08	9.12117e-10	0.0081173	0.000194213	0.0055371	0.032693	7.33501	33.2759	0.472126	30.5109	7.74223e-06
344	Brussels sprout, raw	Vegetables	100	0.0712311	0.577425	9.08251e-08	0.0863044	0.00217648	5.30051e-08	4.09429e-08	5.94711e-10	0.00587106	5.79583e-05	0.00459898	0.0271693	4.44575	29.4697	0.0895502	6.59616	2.67375e-06
345	Buckwheat crepe, plain, prepacked	Grains	67	0.115479	0.908553	7.85956e-08	0.569814	0.00250992	5.32729e-08	1.11884e-08	8.2735e-10	0.00635475	0.00021301	0.00437733	0.0236639	4.33158	46.9149	1.11994	21.8773	4.18913e-06
347	Buckwheat, whole, raw	Grains	72	0.141734	1.15841	7.94256e-08	0.144225	0.00323497	7.5204e-08	1.10506e-08	1.53539e-09	0.0105014	0.000322685	0.0081372	0.0431766	6.33143	105.778	2.12464	12.78	4.86944e-06
348	Burger sauce, prepacked	SauceCondiment	20	0.495378	3.01087	3.61807e-07	0.911162	0.0107317	3.19932e-07	1.67764e-07	4.9999e-09	0.0422788	0.000787538	0.0233444	0.183091	60.1404	388.414	4.97176	42.0393	2.17921e-05
349	Burger, beef based, 15% fat, raw	Mixed	25	1.65991	16.6836	4.42614e-07	1.39485	0.0259008	1.5327e-06	3.2165e-07	8.50998e-09	0.226913	0.0011518	0.0542542	0.996006	86.087	1161.98	4.07838	65.0411	3.37549e-05
350	Burgundy-style beef stew	MPE	49	2.3664	23.8637	5.90138e-07	1.407	0.0355609	2.17307e-06	4.53945e-07	1.14957e-08	0.321361	0.00146451	0.0748334	1.41331	120.874	1629.4	11.2716	81.4549	4.59737e-05
352	Burritos	Mixed	34	0.860496	8.20453	2.8826e-07	1.55354	0.013736	7.38359e-07	1.64444e-07	4.53794e-09	0.107117	0.00069518	0.02765	0.466285	47.0873	557.658	2.71524	53.3382	2.24835e-05
355	Butter bean or yellow bean, raw	LegNut	97	0.129048	0.547714	9.55452e-08	0.105021	0.00179444	5.94898e-08	5.95132e-09	5.27906e-10	0.00734809	0.00011929	0.00312164	0.030573	6.65202	95.3558	7.31278	7.10905	3.01125e-06
357	Butter biscuit (cookie), with chocolate	SavorySweet	1	0.467886	5.91921	1.52228e-07	0.703665	0.0105667	2.79669e-07	6.42467e-08	3.44037e-09	0.0379871	0.000743507	0.0201253	0.160898	40.1934	297.574	1.59234	30.8166	1.0955e-05
362	Butter, 80% fat, salted	Fats Oil	3	0.751661	7.82282	2.27094e-07	0.780534	0.0130926	5.79148e-07	1.81694e-07	4.96787e-09	0.0846208	0.000857599	0.0272338	0.365246	85.3503	455.186	2.50361	33.8156	2.28469e-05
363	Butter, 82% fat, unsalted	Fats Oil	6	0.757137	7.88854	2.27918e-07	0.775625	0.0131743	5.8411e-07	1.83228e-07	5.00528e-09	0.0853976	0.0008621	0.0274895	0.368753	86.1365	459.682	2.5232	33.7381	2.26577e-05
364	Butter, 82% fat, unsalted, easy-to-spread	Fats Oil	6	0.757137	7.88854	2.27918e-07	0.775625	0.0131743	5.8411e-07	1.83228e-07	5.00528e-09	0.0853976	0.0008621	0.0274895	0.368753	86.1365	459.682	2.5232	33.7381	2.26577e-05
367	Caen-style tripe	Mixed	58	2.27065	23.1369	6.0271e-07	1.50344	0.0361258	2.04585e-06	4.48883e-07	1.13122e-08	0.303373	0.00156699	0.0891161	1.33048	129.253	1611.61	5.61443	81.7591	4.37147e-05
369	Caesar's salad (salad, chicken, croûtons, sauce)	Mixed	91	0.379694	3.1376	1.87702e-07	0.463426	0.00757807	3.10023e-07	7.35357e-08	2.56761e-09	0.0410859	0.000535393	0.0116439	0.173239	50.6545	144.853	3.46934	28.9118	1.18768e-05
371	Calf, head, boiled/cooked in water	MPE	27	2.25919	23.554	7.741e-07	1.68167	0.0438121	1.57396e-06	4.49706e-07	1.12327e-08	0.232137	0.00229635	0.16036	0.99043	200.368	1566.7	6.51701	115.626	4.12508e-05
372	Camembert cheese, from cow's milk	Dairy	30	0.499043	5.23475	2.06363e-07	0.567658	0.00911068	3.70877e-07	1.1351e-07	3.19044e-09	0.0533795	0.000741294	0.017743	0.226209	53.6405	279.629	1.93016	28.2624	1.41246e-05
374	Canapés (toasts w various toppings)	Grains	20	0.201633	1.80079	1.2784e-07	0.710745	0.00419661	1.17109e-07	2.97141e-08	1.33474e-09	0.0161323	0.000288894	0.00775038	0.0654354	19.2439	99.5166	0.706255	27.9048	7.36592e-06
375	Candies, all types	SavorySweet	1	0.410659	1.72989	1.48231e-07	0.555655	0.0087699	2.39786e-07	4.72879e-08	2.07439e-09	0.0339699	0.000434788	0.0144565	0.140127	107.285	168.319	13.3976	28.347	1.24778e-05
376	Candies, marshmallows	SavorySweet	1	0.216623	1.62948	1.62027e-07	0.324805	0.00404207	1.22477e-07	3.94413e-08	1.45276e-09	0.0156374	0.000368541	0.00638226	0.0589352	43.8198	53.2172	2.52646	23.8912	1.79432e-05
377	Cane molasses	SavorySweet	7	0.412625	1.2779	2.17022e-07	0.157317	0.00523221	1.1015e-07	2.5486e-07	1.93877e-08	0.0145743	0.00035204	0.0060141	0.0600796	442.732	92.1631	8.65716	11.7287	8.09401e-06
378	Canelé cake	Grains	26	0.24051	1.95905	9.90683e-08	0.603095	0.00431905	1.89862e-07	3.98476e-08	1.39233e-09	0.0260816	0.000272746	0.00829906	0.109447	23.8755	100.243	1.54159	24.4304	6.41952e-06
381	Cantonese rice	Mixed	37	0.521783	2.53808	3.62496e-07	1.09178	0.00698803	2.59507e-07	2.112e-07	2.08877e-09	0.0365665	0.000478208	0.0149442	0.151838	43.0684	129.965	21.6267	39.9443	1.27707e-05
385	Carambola, pulp, raw	Fruit	100	0.182941	0.535787	8.86502e-08	0.0793797	0.00190721	4.33653e-08	9.0326e-09	2.87896e-10	0.00440492	7.90066e-05	0.000750206	0.0158619	14.6344	31.1908	16.5295	6.80769	5.42853e-06
393	Caribbean-style fish fritters, fish acras	Mixed	48	0.91645	5.33704	1.00353e-06	1.45453	0.0904466	1.06381e-06	4.07253e-08	3.79399e-09	0.1406	0.00035518	0.0358905	0.39273	31.8951	66.7423	1.58677	91.2202	2.22214e-05
395	Carp, roasted/baked	Seafood	83	1.71839	8.08319	8.79263e-07	2.92398	0.031774	4.11008e-07	1.52487e-07	5.05494e-09	0.0474769	0.0264322	0.123955	0.165957	89.8214	234.423	44.8467	131.706	3.31827e-05
398	Carrot juice, pure juice	Beverages	89	0.0824446	0.350099	3.35761e-07	0.163299	0.00121355	2.65705e-08	1.35418e-08	3.43241e-10	0.00270513	7.41671e-05	0.00181282	0.00785576	25.9211	13.115	2.94165	7.92354	9.98358e-06
399	Carrot, canned, drained	Vegetables	93	0.115026	1.02091	1.50248e-07	0.32518	0.00323753	5.17875e-08	1.4331e-08	2.04092e-09	0.00399611	0.000228089	0.00220275	0.0115468	19.2824	10.5979	1.97683	19.1389	4.57852e-06
400	Carrot, cooked	Vegetables	88	0.113508	0.936472	1.11942e-07	0.29029	0.00253063	4.14368e-08	1.55565e-08	4.68389e-10	0.00380667	0.00011697	0.00207724	0.0107278	24.569	13.2213	2.73528	18.5621	5.44665e-06
401	Carrot, frozen, cooked	Vegetables	90	0.136736	0.95349	1.08722e-07	0.855001	0.00267601	4.23928e-08	1.62094e-08	5.67646e-10	0.00420818	0.000191914	0.00210234	0.0109592	21.2809	12.2229	2.44208	29.7896	7.72217e-06
403	Carrot, raw	Vegetables	100	0.0559795	0.365124	6.91346e-08	0.0750436	0.00127941	2.38355e-08	9.98534e-09	2.64177e-10	0.00214879	5.61498e-05	0.00136732	0.00656236	17.6949	9.52433	1.93621	5.38829	2.50962e-06
405	Cashew nut, grilled, salted	LegNut	79	0.680363	3.61606	2.66233e-07	0.216007	0.0161474	5.03689e-07	1.24285e-07	5.79161e-09	0.0765014	0.0013983	0.0458345	0.318819	27.6382	585.945	11.341	28.3063	2.05015e-05
409	Cauliflower, cooked	Vegetables	100	0.121979	1.11381	1.26088e-07	0.306824	0.00333734	7.16288e-08	5.0547e-08	8.13941e-10	0.00781441	0.000109772	0.00569236	0.0339136	6.31759	35.333	0.27001	18.7567	5.26023e-06
410	Cauliflower, frozen, cooked	Vegetables	100	0.161576	1.28379	1.37498e-07	0.845932	0.00387916	7.98647e-08	5.46801e-08	9.90469e-10	0.00899882	0.000205565	0.00622872	0.0368857	8.54351	37.3679	0.480491	30.9627	7.95563e-06
412	Cauliflower, raw	Vegetables	100	0.0858086	0.737361	1.04332e-07	0.130585	0.00254786	6.09093e-08	4.71808e-08	6.93703e-10	0.00673591	7.72942e-05	0.00531219	0.0310568	5.36848	33.5579	0.116949	8.26706	3.2519e-06
416	Celeriac, cooked	Vegetables	100	0.113508	0.936472	1.11942e-07	0.29029	0.00253063	4.14368e-08	1.55565e-08	4.68389e-10	0.00380667	0.00011697	0.00207724	0.0107278	24.569	13.2213	2.73528	18.5621	5.44665e-06
417	Celeriac, puree	Vegetables	50	0.0866368	0.633067	8.293e-08	0.210216	0.00192017	3.3155e-08	1.22624e-08	3.5475e-10	0.00303305	8.02299e-05	0.00167447	0.00861503	20.6721	11.3216	2.36327	13.4014	4.24716e-06
418	Celeriac, raw	Vegetables	100	0.0654063	0.458752	7.88764e-08	0.0853747	0.00149834	2.73986e-08	1.17962e-08	3.10668e-10	0.0024698	7.13538e-05	0.00160468	0.00757478	20.3101	10.85	2.20177	6.15034	2.8607e-06
423	Cereal bar w fruit	Grains	58	0.324634	2.45792	2.12959e-07	0.685962	0.00586497	2.35988e-07	5.58318e-08	2.03833e-09	0.0324925	0.000415557	0.0116101	0.136515	56.2322	151.424	3.11392	28.5094	9.8849e-06
424	Cereal bar with almonds or hazelnuts	Grains	32	0.506591	3.2048	1.70925e-07	0.71734	0.00966968	3.6867e-07	8.15602e-08	3.01373e-09	0.052646	0.000611042	0.0180192	0.223146	95.9429	237.245	9.24893	32.5784	1.42658e-05
425	Cereal bar with chocolate, fortified with vitamins and minerals	Grains	21	0.480205	6.08529	1.44517e-07	0.720298	0.0109567	2.78296e-07	6.45885e-08	3.45956e-09	0.0383425	0.000765986	0.0200307	0.160973	39.9702	294.003	1.78633	34.6654	1.14354e-05
427	Cereal patty (without soybean)	LegNut	60	0.213263	1.51957	1.53391e-07	0.846373	0.00431753	9.46058e-08	3.50955e-08	2.68049e-09	0.0118606	0.000494708	0.013034	0.0488762	21.4685	161.513	1.49946	30.4292	6.88584e-06
432	Cheddar cheese, from cow's milk	Dairy	26	0.568905	5.94414	2.394e-07	0.677178	0.010464	4.41629e-07	1.2716e-07	3.62966e-09	0.06023	0.000831161	0.0200764	0.255289	60.1989	316.99	2.07205	33.3975	1.55469e-05
433	Cheese and ham, breaded	Mixed	20	0.545449	5.21452	2.42285e-07	1.05673	0.00969768	4.25632e-07	1.16405e-07	3.53537e-09	0.0581296	0.000767808	0.0198172	0.24754	58.5114	296.638	1.98796	38.2839	1.53197e-05
434	Cheese in puff pastry	SavorySweet	25	0.466926	4.03719	1.97905e-07	1.4199	0.0079662	3.44761e-07	9.32241e-08	2.97402e-09	0.0484978	0.000619831	0.0160946	0.206057	48.8379	235.199	1.78372	42.6361	1.62643e-05
435	Cheese sauce for risotto or pasta, prepacked	Dairy	39	0.398887	3.91457	2.42504e-07	0.997539	0.00700357	2.83939e-07	8.60134e-08	2.45778e-09	0.0388519	0.000526838	0.0133037	0.163537	42.1914	199.807	1.41908	34.6561	1.32566e-05
436	Cheese soufflé	Dairy	30	0.369604	2.95385	1.70674e-07	0.88168	0.00641309	3.12236e-07	7.07036e-08	2.34303e-09	0.0427708	0.000513814	0.0124872	0.182858	42.0786	171.402	1.8048	29.8886	1.05616e-05
441	Cheese, from goat's milk	Dairy	27	0.914241	6.20794	2.8685e-07	0.845377	0.0132589	1.07127e-06	9.04408e-08	3.18783e-09	0.150752	0.000858425	0.0289614	0.652568	50.6881	446.181	5.44988	42.3058	1.51639e-05
448	Cheeseburger, double, from fast foods restaurant	Mixed	9	1.32472	13.1403	3.80827e-07	1.78992	0.0208396	1.17136e-06	2.57542e-07	6.91235e-09	0.171413	0.000983368	0.0428422	0.74866	74.8542	879.567	3.47244	68.4905	3.02419e-05
449	Cheeseburger, from fast foods restaurant	Mixed	10	1.7712	17.678	4.73855e-07	1.9776	0.0273689	1.6117e-06	3.41864e-07	9.02791e-09	0.237687	0.00120617	0.0570115	1.04157	93.2491	1214.14	4.3305	79.4105	3.79748e-05
450	Cheesecake, refrigerated	SavorySweet	1	0.346545	2.87953	1.43361e-07	0.868585	0.00600664	2.64043e-07	6.58517e-08	2.17687e-09	0.0371884	0.000422153	0.0115304	0.15754	35.5938	156.122	1.61062	31.4335	1.52516e-05
451	Cherry, pitted, raw	Fruit	97	0.551394	1.34855	1.89095e-07	0.150006	0.00838547	5.77612e-08	3.81477e-08	1.62097e-09	0.00949584	0.000464137	0.00351266	0.0367512	94.7234	985.036	39.5796	19.4379	6.74838e-06
460	Chestnut, raw	LegNut	92	0.498884	1.88336	2.64226e-07	0.289881	0.00843895	1.55829e-07	3.88719e-08	1.27383e-09	0.024973	0.000329486	0.00879506	0.100591	22.2501	352.788	27.9022	23.9662	4.60564e-05
463	Chick pea, canned, drained	LegNut	84	0.251948	1.93279	2.40178e-07	0.265677	0.00984731	8.60873e-08	1.91586e-08	4.74483e-09	0.014392	0.000782024	0.0222243	0.0470877	42.3104	288.661	1.68893	21.0516	5.45368e-06
464	Chick pea, cooked	LegNut	90	0.0643812	0.435594	5.0443e-08	0.223781	0.00215703	1.81303e-08	4.58041e-09	7.20804e-10	0.00320227	0.000167473	0.0047321	0.00974887	8.2714	63.1182	0.477383	9.04406	2.50214e-06
465	Chick pea, dried	LegNut	90	0.140564	0.989217	1.14798e-07	0.35873	0.004952	4.06666e-08	9.97948e-09	1.64942e-09	0.0073056	0.000381368	0.0109918	0.0224487	19.1718	146.896	1.10043	17.5123	4.81649e-06
466	Chicken burger , fast foods restaurant	Mixed	47	0.6118	4.62431	2.93683e-07	1.43796	0.0119351	4.80266e-07	9.56165e-08	4.2177e-09	0.0655555	0.000926112	0.0198649	0.271388	81.9933	244.449	4.05965	59.4235	2.21145e-05
469	Chicken high leg, meat, raw	MPE	51	0.890102	6.97927	4.24621e-07	0.719102	0.0180229	7.75458e-07	1.42168e-07	6.36845e-09	0.105753	0.00146165	0.0281064	0.44034	139.331	350.934	6.80344	59.481	2.86821e-05
471	Chicken leg, meat, roasted/baked	MPE	52	1.20997	9.32572	5.71294e-07	1.49607	0.0241074	1.03188e-06	1.9053e-07	8.5316e-09	0.140525	0.00196463	0.0373237	0.583844	184.793	465.169	9.04666	90.6532	4.13612e-05
473	Chicken with curry and coconut milk sauce	MPE	77	0.901925	6.79063	4.39141e-07	1.18321	0.0179527	7.6067e-07	1.48153e-07	6.49331e-09	0.103878	0.00146504	0.0290651	0.432956	137.508	358.794	7.00758	68.5432	3.01439e-05
476	Chicken, breast, meat and skin, roasted/baked	MPE	51	1.19519	9.11673	5.54916e-07	1.43017	0.0236576	1.02653e-06	1.89044e-07	8.47146e-09	0.140246	0.00194869	0.0372053	0.583618	185.233	464.714	8.98514	87.0901	4.06823e-05
477	Chicken, breast, without skin, cooked	MPE	59	1.19519	9.11673	5.54916e-07	1.43017	0.0236576	1.02653e-06	1.89044e-07	8.47146e-09	0.140246	0.00194869	0.0372053	0.583618	185.233	464.714	8.98514	87.0901	4.06823e-05
479	Chicken, drumstick, raw	MPE	54	0.890102	6.97927	4.24621e-07	0.719102	0.0180229	7.75458e-07	1.42168e-07	6.36845e-09	0.105753	0.00146165	0.0281064	0.44034	139.331	350.934	6.80344	59.481	2.86821e-05
484	Chicken, leg, meat and skin, roasted/baked	MPE	45	1.20997	9.32572	5.71294e-07	1.49607	0.0241074	1.03188e-06	1.9053e-07	8.5316e-09	0.140525	0.00196463	0.0373237	0.583844	184.793	465.169	9.04666	90.6532	4.13612e-05
488	Chicken, meat and skin, roasted/baked	MPE	50	0.970816	7.39267	4.58255e-07	1.30548	0.0192491	8.25953e-07	1.52016e-07	6.82508e-09	0.11247	0.00156297	0.029783	0.467025	147.509	372.198	7.24231	74.8512	3.37497e-05
490	Chicken, nugget, breaded croquette	MPE	32	0.861131	6.03727	7.35304e-07	3.14151	0.0134916	7.37924e-07	8.58148e-08	4.90522e-09	0.102578	0.000986557	0.0266251	0.436752	86.0874	342.124	4.02921	96.4045	2.5355e-05
491	Chicken, stewing, leg, raw	MPE	49	0.890102	6.97927	4.24621e-07	0.719102	0.0180229	7.75458e-07	1.42168e-07	6.36845e-09	0.105753	0.00146165	0.0281064	0.44034	139.331	350.934	6.80344	59.481	2.86821e-05
494	Chicken, wing, meat and skin, roasted/baked	MPE	40	1.20997	9.32572	5.71294e-07	1.49607	0.0241074	1.03188e-06	1.9053e-07	8.5316e-09	0.140525	0.00196463	0.0373237	0.583844	184.793	465.169	9.04666	90.6532	4.13612e-05
498	Chili con carne	Mixed	60	1.8402	18.5433	4.83092e-07	1.56917	0.0281245	1.70496e-06	3.6009e-07	9.21422e-09	0.252294	0.00115636	0.0589276	1.10911	90.5355	1289.23	4.9169	71.3224	3.71955e-05
499	Chili pepper, raw	Vegetables	100	0.108676	1.18546	1.1058e-07	0.184979	0.00354817	5.06378e-08	1.55343e-08	4.36132e-10	0.00554845	0.000339305	0.0021524	0.0137106	6.76814	7.72074	1.43782	14.8642	6.53784e-06
500	Chinese cabbage (nappa cabbage or bok choy), cooked	Vegetables	100	0.137491	1.29374	1.42784e-07	0.32683	0.00375561	8.04191e-08	5.67232e-08	9.12682e-10	0.00878513	0.000121094	0.0063974	0.0381456	7.11971	39.7284	0.285264	20.8747	5.81552e-06
501	Chinese cabbage (nappa cabbage or bok choy), raw	Vegetables	100	0.0891956	0.863966	1.04511e-07	0.0984773	0.00266647	6.15361e-08	4.84069e-08	7.18895e-10	0.00678743	9.84614e-05	0.00546038	0.0313571	5.955	33.6041	0.107973	7.60794	3.07434e-06
503	Chinese specialty or dumplings	Mixed	36	0.378879	2.9973	8.99083e-07	1.30199	0.0137955	2.43548e-07	5.54525e-08	5.60571e-09	0.0269904	0.000832989	0.012268	0.0826522	32.8182	107.188	1.3411	54.7011	2.44528e-05
513	Chive or spring onion, fresh	Vegetables	100	0.089975	0.674984	5.99758e-08	0.175128	0.00187478	3.12274e-08	9.00639e-09	3.8464e-10	0.00291713	0.000149439	0.00231787	0.00808075	4.67309	19.7333	3.28381	12.2424	4.83686e-06
515	Chocolate bar with biscuit	SavorySweet	21	0.508554	6.54611	1.50534e-07	0.699823	0.0120922	2.96699e-07	7.14394e-08	4.41324e-09	0.0396651	0.000837718	0.0205276	0.16566	40.9549	299.535	2.09048	36.0551	1.15199e-05
517	Chocolate cake	SavorySweet	1	0.604737	7.87763	1.70119e-07	0.71923	0.0145095	3.6452e-07	8.28717e-08	5.35474e-09	0.0479894	0.000974922	0.0240251	0.200493	51.1505	347.139	2.41796	40.5793	1.35157e-05
519	Chocolate cereal bar	SavorySweet	14	0.480205	6.08529	1.44517e-07	0.720298	0.0109567	2.78296e-07	6.45885e-08	3.45956e-09	0.0383425	0.000765986	0.0200307	0.160973	39.9702	294.003	1.78633	34.6654	1.14354e-05
523	Chocolate confectionery, sugar coated	SavorySweet	9	0.69508	9.71683	2.10677e-07	0.664922	0.0184872	3.24631e-07	8.97162e-08	7.36672e-09	0.0395713	0.0011876	0.0281852	0.16195	70.8898	431.444	6.1163	42.9432	1.32304e-05
524	Chocolate croissant, prepacked	SavorySweet	1	0.394456	5.20025	1.25556e-07	0.602283	0.00931175	2.21239e-07	5.9906e-08	3.39294e-09	0.0294182	0.000578752	0.0161755	0.122087	32.0407	242.111	1.20132	30.2719	8.51331e-06
528	Chocolate sauce	SavorySweet	1	0.384884	6.27183	1.71308e-07	0.668226	0.010763	1.38044e-07	4.00876e-08	4.0106e-09	0.0154282	0.000726633	0.0154111	0.059302	22.787	235.301	0.902789	32.7953	1.08208e-05
529	Chocolate snack bar, dairy filling	SavorySweet	23	0.496764	6.38447	1.57857e-07	0.684071	0.0117224	2.98005e-07	7.11153e-08	4.39506e-09	0.0393284	0.000816426	0.0206166	0.165588	41.1677	302.919	1.90671	32.4099	1.1065e-05
532	Chocolate spread with hazelnuts	SavorySweet	20	0.545052	7.66657	2.12808e-07	0.728622	0.0129599	2.80227e-07	8.33259e-08	4.88382e-09	0.0369319	0.000869834	0.0214052	0.15379	43.8798	343.841	2.2991	35.7574	1.25408e-05
534	Chou pastry filled with custard	SavorySweet	21	0.242169	2.0232	9.81005e-08	0.612449	0.00433062	1.89666e-07	4.23352e-08	1.47122e-09	0.0261051	0.000277511	0.0082919	0.109792	25.1872	106.698	1.32682	24.3048	6.28285e-06
535	Chou pastry filled with whipped cream	SavorySweet	21	0.296894	2.44421	1.10992e-07	0.684431	0.0051667	2.35978e-07	5.50556e-08	1.91532e-09	0.0328689	0.000358673	0.0100034	0.13883	32.562	135.099	1.4412	26.7522	1.04231e-05
540	Cider	Beverages	61	0.143998	1.06439	1.7686e-07	0.334245	0.00408388	9.55766e-08	1.82226e-08	7.50382e-10	0.00757675	0.000149842	0.00178247	0.0198069	15.4129	24.2156	3.83885	18.5212	8.20729e-06
548	Coated chocolate bar without biscuit	SavorySweet	9	0.443442	5.60795	1.44538e-07	0.670242	0.0100096	2.65007e-07	6.08336e-08	3.25873e-09	0.0359857	0.000703782	0.0190652	0.152409	38.047	281.926	1.5099	29.2858	1.04031e-05
549	Coated peanuts	SavorySweet	48	0.4743	3.21874	2.00961e-07	0.608198	0.00881668	3.33796e-07	8.75799e-08	3.72396e-09	0.0471123	0.00100511	0.0289508	0.199452	33.557	356.24	4.57319	32.1291	1.90584e-05
552	Cocktail, alcohol-free (juices and syrup-based cocktail)	Beverages	1	0.129532	0.921163	1.51955e-07	0.26785	0.00372081	9.27936e-08	2.42224e-08	1.41659e-09	0.00775724	0.000144857	0.00159539	0.0193327	35.1047	23.2766	2.2327	15.8377	6.99145e-06
557	Cocoa or chocolate powder, for beverages, with sugar, non rehydrated	Dairy	19	1.31885	27.4834	2.54204e-07	0.244643	0.0436188	3.38513e-07	3.86679e-08	1.13879e-08	0.0327321	0.00281724	0.0632754	0.116599	54.5679	1047.13	0.406246	63.7734	1.4073e-05
558	Cocoa powder, without sugar, powder, instant, non rehydrated	Dairy	58	1.2749	27.0648	1.89203e-07	0.199165	0.0418575	2.82785e-07	3.32945e-08	1.12023e-08	0.0285933	0.00278221	0.0628466	0.110418	52.4507	1046.02	0.334767	57.5649	1.09311e-05
559	Coconut bar, with chocolate coating	SavorySweet	10	0.304763	4.36357	1.09458e-07	0.540065	0.00828215	1.26182e-07	2.84145e-08	2.8047e-09	0.0141218	0.000548758	0.0120362	0.0553704	15.6593	167.079	3.11962	25.9735	6.06622e-06
560	Coconut milk or coconut cream	Dairy	2	0.0632602	0.507482	8.13968e-08	0.217963	0.00182494	3.47782e-08	8.21277e-09	6.74261e-10	0.00332385	9.99396e-05	0.00190313	0.0110845	8.0104	16.9453	0.756642	9.95711	3.08815e-06
561	Coconut water	Beverages	33	0.173364	1.12063	1.18464e-07	0.110997	0.00714841	1.07563e-07	2.37977e-08	4.51919e-09	0.0129461	0.000293374	0.00813741	0.043304	53.9658	106.343	1.97302	12.0602	6.27827e-06
565	Coconut, ripe kernel, fresh	Beverages	47	0.430525	2.50476	1.73126e-07	0.315583	0.0118486	2.12089e-07	8.34597e-08	8.26919e-09	0.029736	0.000563286	0.0228431	0.112288	102.423	184.317	11.2463	28.0392	1.32203e-05
568	Cod, roasted/baked	Seafood	74	2.34214	13.2222	2.88786e-06	1.62466	0.275078	3.00574e-06	5.78876e-08	8.84883e-09	0.396839	0.000517524	0.0961003	1.05101	53.7583	31.2742	0.548756	198.543	4.86826e-05
570	Cod, salted, dried	Seafood	57	1.89461	10.849	2.35733e-06	0.839933	0.225317	2.46029e-06	4.52157e-08	7.16579e-09	0.324848	0.000391068	0.0786436	0.860364	44.1183	25.015	0.482404	152.563	3.63577e-05
571	Cod, steamed	Seafood	71	2.34214	13.2222	2.88786e-06	1.62466	0.275078	3.00574e-06	5.78876e-08	8.84883e-09	0.396839	0.000517524	0.0961003	1.05101	53.7583	31.2742	0.548756	198.543	4.86826e-05
573	Coffee with milk or Cappuccino, powder, instant, non rehydrated	Beverages	55	1.03672	7.86832	3.22415e-07	0.310418	0.0236376	8.38307e-07	2.93463e-07	8.48156e-09	0.118016	0.00121279	0.0874403	0.501515	139.555	629.975	3.511	41.6598	2.41031e-05
577	Cola, with sugar	Beverages	1	0.0952383	0.512049	8.16102e-07	0.25645	0.00173828	3.59726e-08	6.96302e-09	3.45335e-10	0.00390408	8.55532e-05	0.00106071	0.0136439	9.77113	13.3886	1.56636	12.0859	2.1969e-05
578	Cola, with sugar and artificial sweetener(s)	Beverages	1	0.0952383	0.512049	8.16102e-07	0.25645	0.00173828	3.59726e-08	6.96302e-09	3.45335e-10	0.00390408	8.55532e-05	0.00106071	0.0136439	9.77113	13.3886	1.56636	12.0859	2.1969e-05
579	Cola, with sugar and without caffeine	Beverages	1	0.0952383	0.512049	8.16102e-07	0.25645	0.00173828	3.59726e-08	6.96302e-09	3.45335e-10	0.00390408	8.55532e-05	0.00106071	0.0136439	9.77113	13.3886	1.56636	12.0859	2.1969e-05
582	Coleslaw, w sauce, prepacked	Vegetables	71	0.136381	1.11195	1.0845e-07	0.215699	0.00346087	7.53595e-08	3.26645e-08	9.27215e-10	0.00891466	0.000206983	0.00504204	0.0338992	19.7111	59.515	1.77693	16.1715	5.75171e-06
585	Common anchovy, marinated	Seafood	63	0.253439	1.81106	2.719e-07	0.683794	0.0151204	1.82493e-07	3.24145e-08	1.91269e-09	0.0226566	0.000329392	0.00875872	0.0653984	17.0024	68.9187	0.490347	34.5662	2.01493e-05
590	Common sole, fried	Seafood	60	1.52804	8.20334	1.64399e-06	0.866361	0.146132	1.60166e-06	1.45685e-07	6.28794e-09	0.211824	0.000599423	0.0512792	0.555681	49.3309	25.4062	0.860446	121.29	0.000188336
592	Common sole, raw	Seafood	92	1.24355	6.73354	1.33817e-06	0.56531	0.119779	1.3128e-06	1.17856e-07	5.07825e-09	0.173502	0.000468875	0.0418558	0.454697	40.0076	17.8106	0.756955	96.0774	0.000152801
593	Common sole, roasted/baked	Seafood	80	1.24119	6.64245	1.33839e-06	0.610342	0.119538	1.30977e-06	1.1815e-07	5.07693e-09	0.173223	0.0004774	0.0418211	0.454336	39.6389	17.9353	0.691378	96.3614	0.000153536
594	Common sole, steamed	Seafood	78	1.54716	8.19689	1.6434e-06	1.28933	0.14621	1.60458e-06	1.46585e-07	6.29982e-09	0.212037	0.00061253	0.0511804	0.555662	48.7389	22.4772	0.883999	129.571	0.000190866
596	Condensed milk, with sugar, whole	Dairy	13	0.237375	2.53844	9.88836e-08	0.192265	0.00468436	1.88043e-07	5.45854e-08	2.54261e-09	0.025626	0.000337085	0.00815569	0.10908	26.035	135.442	0.772507	11.5361	6.1215e-06
597	Condensed milk, without sugar, whole	Dairy	44	0.237375	2.53844	9.88836e-08	0.192265	0.00468436	1.88043e-07	5.45854e-08	2.54261e-09	0.025626	0.000337085	0.00815569	0.10908	26.035	135.442	0.772507	11.5361	6.1215e-06
598	Cone, wafer for ice cream	SavorySweet	1	0.351912	2.88309	1.43752e-07	0.708968	0.00618721	2.8498e-07	6.54056e-08	2.36995e-09	0.0399864	0.000469778	0.0139903	0.171219	39.2633	189.222	1.84373	25.6344	1.04606e-05
600	Cooked ham, choice	MPE	31	0.991202	7.10016	1.76082e-06	2.59051	0.0150377	9.26868e-07	9.41396e-08	5.72293e-09	0.130083	0.00114444	0.031357	0.558855	105.542	375.692	5.02308	86.9402	2.70022e-05
601	Cooked ham, choice, rind less and fatless	MPE	34	0.991202	7.10016	1.76082e-06	2.59051	0.0150377	9.26868e-07	9.41396e-08	5.72293e-09	0.130083	0.00114444	0.031357	0.558855	105.542	375.692	5.02308	86.9402	2.70022e-05
610	Cooked pork shoulder, choice	MPE	28	0.991202	7.10016	1.76082e-06	2.59051	0.0150377	9.26868e-07	9.41396e-08	5.72293e-09	0.130083	0.00114444	0.031357	0.558855	105.542	375.692	5.02308	86.9402	2.70022e-05
611	Cooked pork shoulder, standard, rind less and fatless	MPE	32	0.991202	7.10016	1.76082e-06	2.59051	0.0150377	9.26868e-07	9.41396e-08	5.72293e-09	0.130083	0.00114444	0.031357	0.558855	105.542	375.692	5.02308	86.9402	2.70022e-05
612	Cooked sausage, pure pork	MPE	8	1.12086	7.76635	3.78169e-07	3.97515	0.0161537	1.02136e-06	1.05041e-07	6.38028e-09	0.142344	0.0012263	0.0343128	0.612601	115.783	422.851	5.42395	111.281	3.14966e-05
616	Corn chips or tortilla chips	SavorySweet	19	0.223356	1.54396	1.44431e-07	0.607639	0.00518898	9.26596e-08	6.41142e-08	3.78273e-09	0.0115854	0.000631886	0.0128733	0.048595	38.0085	227.658	1.30286	26.0891	6.24597e-06
617	Corn or maize grain, raw	Vegetables	67	0.124224	0.811763	6.436e-08	0.167305	0.00218074	7.50243e-08	2.08372e-08	8.07876e-10	0.00954753	0.000179968	0.00371612	0.0399303	21.57	51.6469	3.04416	11.5228	3.57926e-06
618	Corn tortilla wrap, to be filled	SavorySweet	19	0.163749	1.20101	1.00111e-07	0.527232	0.00364317	9.33115e-08	2.99521e-08	1.40545e-09	0.0122891	0.000272204	0.00777719	0.0501173	15.4756	103.313	1.02931	22.6175	5.85001e-06
620	Cos or romaine lettuce, raw	Vegetables	100	0.124117	0.948428	1.18861e-07	0.330288	0.00287183	6.91603e-08	4.77906e-08	9.43195e-10	0.00514792	0.000125732	0.00236348	0.027122	7.55059	3.32607	3.3159	15.424	6.22781e-06
621	Cottonseed oil	Fats Oil	60	0.88494	2.48645	9.23821e-07	0.215309	0.0112301	2.88246e-07	7.59748e-08	9.12173e-09	0.0420351	0.00185075	0.0603578	0.174521	146.437	135.821	52.2094	25.3506	3.66432e-05
625	Country-style pâté or terrine	MPE	47	0.77703	5.3127	5.89558e-07	2.4252	0.0122349	7.11591e-07	8.11001e-08	5.495e-09	0.098327	0.000965567	0.0249658	0.421693	80.9511	306.488	4.03781	75.1661	1.96755e-05
630	Courgettes, puree	Vegetables	74	0.112504	0.850538	1.02514e-07	0.243643	0.00288789	4.8455e-08	1.89154e-08	6.34311e-10	0.00467593	0.000110192	0.00229295	0.0176999	4.86321	11.9359	3.55422	16.7702	5.58593e-06
631	Couscous (durum wheat semolina pre-cooked with steam), cooked, unsalted	Grains	11	0.103345	0.712314	5.19949e-08	0.170929	0.00304967	5.74891e-08	2.60125e-08	6.04409e-10	0.00813173	0.00026654	0.00709682	0.0312707	5.11926	87.8319	0.542792	10.8501	4.63163e-06
640	Crab, boiled/cooked in water	Seafood	80	5.73299	31.0807	6.21291e-06	5.59232	0.373781	4.2975e-06	5.93112e-07	4.56095e-08	0.555093	0.00882947	0.130512	1.38803	213.923	117.681	4.85509	512.388	0.00128694
641	Cranberry, raw	Fruit	100	0.661243	1.55097	5.39322e-07	0.143256	0.0113448	1.50824e-07	1.09957e-07	1.04665e-08	0.0237078	0.00507306	0.0133327	0.0669578	295.818	119.025	28.2506	20.0948	4.62497e-05
642	Cream sauce	SauceCondiment	5	0.24835	2.16804	1.83199e-07	0.969861	0.00423633	1.44886e-07	5.03404e-08	1.58459e-09	0.019936	0.000322765	0.00674296	0.0804249	23.4553	95.1937	0.629871	30.6641	2.03664e-05
643	cream sauce for pizza base	SauceCondiment	5	0.222564	1.98018	1.05276e-07	0.729692	0.0037683	1.4447e-07	4.78378e-08	1.4729e-09	0.0193498	0.000312194	0.00672526	0.0792847	19.8515	99.1759	0.45458	23.3611	1.70707e-05
644	Cream sauce with herbs	SauceCondiment	13	0.249792	1.97562	1.86471e-07	0.940386	0.00430178	1.34773e-07	4.64972e-08	1.50054e-09	0.0183986	0.000308136	0.0061179	0.0735376	31.6555	92.1333	2.46121	30.3496	1.86391e-05
645	Cream sauce with mushrooms, prepacked	SauceCondiment	13	0.540311	4.11649	2.48665e-07	0.999716	0.00733713	2.0062e-07	8.5565e-08	2.35166e-09	0.0244679	0.000496166	0.0131395	0.0962854	44.7393	118.816	21.5695	56.4191	2.05723e-05
646	Cream sauce with shallots, prepacked	SauceCondiment	13	0.231079	1.95439	1.79719e-07	0.945402	0.0039319	1.29372e-07	4.50923e-08	1.43465e-09	0.0176071	0.000296914	0.0062592	0.0704575	21.3975	84.5369	1.08738	29.8103	1.86065e-05
648	cream, light, 4 to 8% fat, liquid or thick	Dairy	25	0.205502	1.9935	9.59404e-08	0.439962	0.00374717	1.34376e-07	4.35034e-08	1.36759e-09	0.0185777	0.000255861	0.00580395	0.0763687	18.855	92.8664	0.43815	18.6557	1.64412e-05
649	Crepe filled with chocolate, prepacked	SavorySweet	21	0.375084	4.54692	1.32664e-07	0.663676	0.00868294	2.25397e-07	5.64363e-08	3.46503e-09	0.0294363	0.000620568	0.0141994	0.121969	31.1359	204.321	1.53689	32.084	8.56649e-06
650	Crepe filled with strawberries, prepacked	SavorySweet	29	0.240365	1.6337	2.29306e-07	0.626762	0.00434028	1.60842e-07	4.05394e-08	1.53903e-09	0.020995	0.000307082	0.00756373	0.0867642	58.6056	102.318	2.87131	25.3566	6.8451e-06
653	Crepe or buckwheat crepe, filled with cheese, ham and bechamel sauce	Mixed	41	0.535235	4.09199	6.68977e-07	1.99342	0.00864292	4.2585e-07	6.87919e-08	3.14603e-09	0.0581704	0.000678943	0.0169675	0.24643	49.8038	215.711	2.45592	60.267	1.80218e-05
656	Crepe or buckwheat crepe, filled with fish and/or seafood	Mixed	28	0.38441	3.04855	2.74553e-07	1.42856	0.00984791	2.05442e-07	7.07393e-08	2.71338e-09	0.0248932	0.000665274	0.0244356	0.100689	37.3855	152.981	1.07412	49.0065	2.56667e-05
663	Crepe, plain, prepacked, refrigerated	SavorySweet	21	0.227241	1.77508	9.94369e-08	0.626644	0.00415635	1.74426e-07	3.74722e-08	1.46669e-09	0.0240843	0.000328759	0.00791493	0.100977	24.004	100.364	1.22747	24.5093	6.53121e-06
664	Crepe, plain, prepacked, room temperature	SavorySweet	21	0.227241	1.77508	9.94369e-08	0.626644	0.00415635	1.74426e-07	3.74722e-08	1.46669e-09	0.0240843	0.000328759	0.00791493	0.100977	24.004	100.364	1.22747	24.5093	6.53121e-06
666	Crispbread, extruded and grilled	SavorySweet	62	0.188563	1.44084	1.08138e-07	0.525061	0.00399027	1.22346e-07	2.61264e-08	1.43685e-09	0.0167643	0.000287217	0.0139302	0.070557	16.4477	142.949	0.495159	19.2195	5.13098e-06
669	Croissant	SavorySweet	1	0.216076	1.70115	1.21296e-07	0.523918	0.00480134	1.32145e-07	5.14267e-08	1.88819e-09	0.0174419	0.000309269	0.010417	0.0724994	22.8055	143.256	1.43559	24.2233	6.69615e-06
671	Croissant filled with ham and cheese	Mixed	6	0.539923	4.20996	6.39479e-07	1.94417	0.00897138	4.19921e-07	7.457e-08	3.19885e-09	0.057839	0.000630122	0.0171562	0.244084	51.7034	220.439	2.42439	62.2472	1.77336e-05
682	Cucumber, pulp, raw	Vegetables	100	0.0578866	0.47435	8.06761e-08	0.0947147	0.0013992	2.83776e-08	1.46329e-08	4.51434e-10	0.00246164	5.67055e-05	0.00119443	0.00873587	3.01925	-2.0183	1.66465	7.65347	3.80958e-06
685	Cured ham, raw	MPE	20	1.97852	14.227	6.34583e-07	5.81635	0.0280671	1.85785e-06	1.84789e-07	1.12741e-08	0.261919	0.00225052	0.0632171	1.13354	212.495	783.258	9.41909	170.989	4.8179e-05
686	Cured ham, raw, smoked	MPE	20	1.97852	14.227	6.34583e-07	5.81635	0.0280671	1.85785e-06	1.84789e-07	1.12741e-08	0.261919	0.00225052	0.0632171	1.13354	212.495	783.258	9.41909	170.989	4.8179e-05
687	Cured ham, raw, smoked, reduced fat	MPE	20	1.97852	14.227	6.34583e-07	5.81635	0.0280671	1.85785e-06	1.84789e-07	1.12741e-08	0.261919	0.00225052	0.0632171	1.13354	212.495	783.258	9.41909	170.989	4.8179e-05
689	Curly kale, cooked	Vegetables	100	0.134896	1.25334	1.40765e-07	0.305246	0.00373643	8.0197e-08	5.67191e-08	9.07892e-10	0.0087503	0.000121697	0.00639949	0.0380891	7.07828	39.7052	0.283999	20.1674	5.66458e-06
690	Curly kale, raw	Vegetables	100	0.083716	0.730015	1.0355e-07	0.0981784	0.00253059	6.05801e-08	4.70343e-08	6.86913e-10	0.0067019	7.54004e-05	0.00530483	0.030998	5.33682	33.522	0.103296	7.52458	3.04727e-06
726	Date, pulp and peel, dried	Fruit	72	0.346324	2.76287	0.000243349	0.175965	0.00662177	7.80055e-08	5.7037e-08	8.17511e-10	0.0111048	0.000349519	0.00247598	0.0357919	7.11099	84.3219	-17.2666	18.5717	1.37221e-05
735	Diced mixed vegetables, canned, drained	Vegetables	77	0.109611	0.914055	1.33172e-07	0.220284	0.00316495	5.59569e-08	1.13604e-08	2.028e-09	0.00480425	0.000219678	0.0024378	0.0163883	10.6213	29.5993	2.50393	14.9106	3.89757e-06
738	Doughnut filled with chocolate, prepacked	SavorySweet	2	0.40606	5.69404	1.24842e-07	0.610213	0.0107009	2.07597e-07	4.06342e-08	3.88671e-09	0.0258922	0.000688539	0.0171734	0.105508	28.1566	240.508	1.59219	33.5046	7.43804e-06
741	Doughnut, plain	SavorySweet	1	0.220891	1.57613	9.92305e-08	0.593092	0.00410174	1.76386e-07	2.91353e-08	1.4251e-09	0.0241563	0.000270192	0.00860517	0.101148	22.9418	95.4181	1.50752	24.3991	6.001e-06
748	Dried pasta, gluten-free, raw	Grains	26	0.238102	1.55753	1.69254e-07	0.217595	0.00480972	1.28833e-07	3.34629e-08	1.36384e-09	0.0167018	0.00031671	0.00718093	0.0672018	56.5345	97.877	6.77186	19.7264	5.99159e-06
750	Dried pasta, wholemeal, cooked, unsalted	Grains	80	0.135272	1.04844	8.62767e-08	0.27406	0.0038085	6.90078e-08	3.0039e-08	7.44953e-10	0.00967492	0.000332233	0.00794489	0.0359371	6.93996	97.2705	0.706789	17.2531	6.18191e-06
773	Duck, meat and skin, roasted/baked	MPE	36	1.20997	9.32572	5.71294e-07	1.49607	0.0241074	1.03188e-06	1.9053e-07	8.5316e-09	0.140525	0.00196463	0.0373237	0.583844	184.793	465.169	9.04666	90.6532	4.13612e-05
775	Duck, meat, roasted/baked	MPE	50	1.20997	9.32572	5.71294e-07	1.49607	0.0241074	1.03188e-06	1.9053e-07	8.5316e-09	0.140525	0.00196463	0.0373237	0.583844	184.793	465.169	9.04666	90.6532	4.13612e-05
778	Dumplings, steamed, with shrimps, cooked	Mixed	21	0.342943	2.89601	8.51897e-07	0.80101	0.0131329	2.27294e-07	5.123e-08	5.32099e-09	0.0255689	0.000748913	0.0116041	0.0784205	30.9209	99.137	1.30456	45.2971	2.08674e-05
786	Edam cheese, from cow's milk	Dairy	29	0.568905	5.94414	2.394e-07	0.677178	0.010464	4.41629e-07	1.2716e-07	3.62966e-09	0.06023	0.000831161	0.0200764	0.255289	60.1989	316.99	2.07205	33.3975	1.55469e-05
787	Egg roll or Nem	Mixed	44	0.607101	3.35386	3.54284e-07	1.83204	0.00903017	3.26903e-07	1.7094e-07	2.46181e-09	0.0443793	0.000680273	0.0180704	0.181853	47.8976	174.177	19.3881	61.2313	1.84244e-05
788	Egg roll or Nem, with chicken, cooked	Mixed	44	0.607101	3.35386	3.54284e-07	1.83204	0.00903017	3.26903e-07	1.7094e-07	2.46181e-09	0.0443793	0.000680273	0.0180704	0.181853	47.8976	174.177	19.3881	61.2313	1.84244e-05
789	Egg roll or Nem, with pork, cooked	Mixed	44	0.607101	3.35386	3.54284e-07	1.83204	0.00903017	3.26903e-07	1.7094e-07	2.46181e-09	0.0443793	0.000680273	0.0180704	0.181853	47.8976	174.177	19.3881	61.2313	1.84244e-05
790	Egg roll or Nem, with shrimp and/or crab, cooked	Mixed	44	0.607101	3.35386	3.54284e-07	1.83204	0.00903017	3.26903e-07	1.7094e-07	2.46181e-09	0.0443793	0.000680273	0.0180704	0.181853	47.8976	174.177	19.3881	61.2313	1.84244e-05
791	Egg white, cooked	Mixed	59	0.656905	3.91025	2.45077e-07	0.756549	0.0107224	6.87196e-07	1.10957e-07	4.41051e-09	0.096349	0.000975139	0.0215442	0.418558	93.4208	271.648	4.95181	33.2989	1.59351e-05
794	Egg yolk, cooked	MPE	47	0.656816	3.90975	2.45054e-07	0.756498	0.0107211	6.87097e-07	1.10941e-07	4.4099e-09	0.0963349	0.000975011	0.0215411	0.418496	93.4073	271.609	4.95108	33.2961	1.59334e-05
796	Egg yolk, raw	MPE	58	0.605252	3.53722	1.96437e-07	0.392227	0.00966548	6.61179e-07	1.05162e-07	4.12737e-09	0.0928282	0.000913342	0.0205763	0.404547	89.4468	261.21	4.78128	22.6758	1.26485e-05
797	Egg, fried without added fat	MPE	50	0.596124	3.55802	2.29205e-07	0.72224	0.00977837	6.20629e-07	1.00322e-07	3.99564e-09	0.0868088	0.000884885	0.0194348	0.376841	83.8844	245.477	4.46732	31.3911	1.47583e-05
799	Egg, poached	MPE	48	0.630183	3.8235	2.5792e-07	1.10199	0.0101406	6.24721e-07	1.01755e-07	4.07174e-09	0.0873328	0.000907111	0.0194164	0.377491	84.8018	243.196	4.70632	42.9201	1.73494e-05
801	Egg, raw	MPE	59	0.546134	3.1946	1.80998e-07	0.358857	0.00874722	5.96434e-07	9.48179e-08	3.72385e-09	0.0835491	0.000825553	0.0185247	0.363972	80.1708	235.756	4.31006	20.8202	1.1504e-05
802	Egg, scrambled, with added fat	MPE	54	0.704214	4.62327	2.56281e-07	0.797395	0.011594	7.10563e-07	1.2623e-07	4.72631e-09	0.100065	0.00101654	0.0234801	0.434485	97.5699	310.772	4.89798	34.777	1.76002e-05
805	Eggplant, cooked	Vegetables	80	0.110452	0.846119	1.0421e-07	0.268733	0.00276217	4.56299e-08	1.76925e-08	6.08998e-10	0.00446028	0.000104164	0.00213065	0.0166183	4.86622	11.1509	3.33073	17.677	5.53708e-06
806	Eggplant, raw	Vegetables	100	0.0720589	0.458365	7.95686e-08	0.0933035	0.00193494	3.45807e-08	1.49404e-08	4.78326e-10	0.00337566	7.10695e-05	0.00179074	0.0137869	3.79701	9.76771	2.91457	7.30176	3.41489e-06
810	Energy drink, with sugar	Beverages	1	0.0796915	0.471648	8.10278e-07	0.251338	0.00146906	3.42497e-08	4.88947e-09	2.70537e-10	0.00365543	7.50157e-05	0.00107841	0.0129251	2.59384	5.95436	0.42713	11.564	2.15207e-05
812	English muffin, prepacked	Grains	1	0.231691	1.97797	1.04329e-07	0.548059	0.0045977	1.64378e-07	4.00585e-08	1.74077e-09	0.0229302	0.00030163	0.0104539	0.095789	22.7536	137.671	0.886941	23.3176	6.42096e-06
813	English muffin, wholewheat flour, prepacked	Grains	19	0.118101	0.96763	7.27166e-08	0.483572	0.00256713	6.78584e-08	1.13425e-08	8.84497e-10	0.00866581	0.000137965	0.00542662	0.0339184	10.221	60.1393	0.43864	19.8402	3.36586e-06
816	Escaroles	Vegetables	100	0.162003	1.1033	1.28321e-07	0.966978	0.00314847	7.52655e-08	5.04682e-08	1.05747e-09	0.00574288	0.000159807	0.00249462	0.0281367	7.88477	3.99415	3.32711	29.1839	1.01806e-05
817	Espresso coffee, not instant coffee, without sugar, ready-to-drink	Beverages	52	0.111896	0.59958	3.03395e-08	0.0873422	0.00261178	1.00918e-07	4.33658e-08	1.73065e-09	0.0139086	0.000124381	0.00587502	0.058818	29.5984	37.362	0.36203	5.26673	4.63843e-06
819	European bass, roasted/baked	Seafood	86	2.35175	15.4586	2.14033e-06	2.51478	0.0731864	8.64159e-07	3.40746e-07	6.21639e-09	0.0804757	0.00160753	0.67102	0.289446	148.229	323.985	3.31913	220.085	2.78327e-05
822	European oyster, raw	Seafood	95	0.478452	4.9213	5.80992e-07	1.20279	0.0282693	1.77493e-07	3.82827e-08	2.39295e-09	0.0268681	0.000816366	0.0102682	0.100176	20.6552	249.685	1.3864	80.5307	2.73886e-05
823	European perch, raw	Seafood	90	3.08634	5.29726	6.96328e-07	1.76621	0.0241308	3.3043e-07	5.72078e-08	2.57417e-09	0.0339105	0.0238184	0.0931429	0.119654	65.6199	120.558	274.108	90.8569	2.04483e-05
824	European perch, roasted/baked	Seafood	89	3.79731	6.4431	8.59682e-07	2.7557	0.0294182	4.05051e-07	7.25307e-08	3.24219e-09	0.0415872	0.0291237	0.113805	0.146554	80.013	147.938	334.661	123.196	2.92564e-05
826	European pilchard or sardine, grilled	Seafood	92	0.32883	2.33787	4.70362e-07	0.950117	0.0269525	2.92162e-07	1.8855e-08	1.24765e-09	0.0371343	0.000181893	0.00927936	0.100679	10.0132	9.70085	0.247046	48.94	1.96052e-05
827	European pilchard or sardine, in oil, canned, drained	Seafood	92	0.875958	6.08941	5.75421e-07	0.54384	0.0399372	7.53052e-07	2.19989e-07	7.99589e-09	0.0822449	0.00179697	0.0237388	0.228696	56.0222	372.226	13.5195	80.1083	2.73034e-05
835	Fajitas	Mixed	30	0.357012	2.46542	2.13764e-07	1.31216	0.00710887	2.44531e-07	6.00985e-08	2.49755e-09	0.0319598	0.000571325	0.0116411	0.130346	41.5751	142.151	2.82103	44.8808	1.58012e-05
836	Falafel	LegNut	72	0.148205	0.837762	1.09613e-07	0.744411	0.00341184	5.78026e-08	2.81082e-08	1.0817e-09	0.00744883	0.000196903	0.00618311	0.0268419	12.3847	92.4427	2.26814	25.8203	6.77883e-06
837	Fennel, boiled/cooked in water	Vegetables	99	0.169714	1.53387	1.71381e-07	0.312846	0.006004	6.79957e-08	2.23836e-08	6.88766e-10	0.00843448	0.00019352	0.00654465	0.0257758	36.0016	17.573	1.93398	25.1682	1.1051e-05
838	Fennel, raw	Vegetables	100	0.113522	0.970171	1.29761e-07	0.104684	0.00447179	5.01349e-08	1.76407e-08	4.99326e-10	0.00643153	0.000136886	0.0054291	0.0204569	30.0973	14.5753	1.51579	11.8056	7.65843e-06
842	Fermented milk drink, plain, whole milk	Dairy	52	0.171205	1.5458	8.30557e-07	0.287448	0.00300846	1.05191e-07	3.10879e-08	9.47688e-10	0.0142346	0.000179737	0.00449948	0.0591051	14.4581	71.4396	0.468066	13.5624	2.34603e-05
846	Feta cheese, from ewe's milk	Dairy	33	0.706103	5.55965	2.27248e-07	0.643764	0.00856238	7.78522e-07	7.16825e-08	2.4899e-09	0.111862	0.000538765	0.0257753	0.489441	20.2197	575.708	1.30797	32.3241	1.08288e-05
849	Fig, dried	Fruit	83	0.567423	1.08548	1.20228e-07	0.294525	0.00491702	1.01075e-07	6.09218e-08	2.502e-09	0.0108333	0.000228725	0.00659306	0.0502309	47.774	95.0244	54.0565	18.3381	1.19455e-05
850	Fig, raw	Fruit	73	0.217	0.616678	9.99393e-08	0.132479	0.00251987	4.86641e-08	2.40797e-08	9.86427e-10	0.00465326	9.09736e-05	0.00266619	0.0206861	18.4002	34.954	19.084	8.34785	5.14427e-06
855	Fish burger, fast foods restaurant	Seafood	37	1.04572	6.21371	1.17063e-06	1.4963	0.106834	1.22818e-06	4.59894e-08	4.35849e-09	0.1625	0.000381615	0.0420947	0.447915	32.6006	80.898	0.917219	101.419	2.4806e-05
856	Fish on skewer	Mixed	98	2.36629	13.3589	2.918e-06	1.63361	0.277969	3.03729e-06	5.84723e-08	8.94067e-09	0.401009	0.000522703	0.09711	1.06206	54.3264	31.5919	0.553855	200.449	4.91423e-05
863	Fish, breaded, fried	Seafood	56	1.46387	8.34663	1.71244e-06	1.63194	0.160029	1.80805e-06	4.87685e-08	5.75154e-09	0.238963	0.000428317	0.0588088	0.648803	41.5419	54.0815	0.93486	134.201	3.17588e-05
865	Fish, croquette, fritter or nuggets, fried	Mixed	48	1.39023	7.8557	1.63239e-06	1.59776	0.151895	1.68222e-06	4.33927e-08	5.39134e-09	0.221917	0.000384654	0.0551926	0.593657	45.7672	52.3828	2.71596	129.193	3.09511e-05
873	Flan tart with eggs	SavorySweet	12	0.235988	1.98625	9.73938e-08	0.604266	0.00423385	1.83565e-07	4.10401e-08	1.41427e-09	0.0252019	0.000267791	0.00805033	0.105784	24.1127	102.771	1.30448	24.1003	6.10675e-06
877	Flaxseed	LegNut	100	0.564629	3.59657	2.39895e-07	0.346818	0.0121499	3.82292e-07	1.58295e-07	7.09006e-09	0.0553289	0.00159174	0.0397065	0.234485	37.6527	630.707	2.84226	33.5444	1.68547e-05
881	Focaccia, filled	Grains	18	0.447501	3.23483	5.01009e-07	1.7693	0.00759188	3.22976e-07	6.42519e-08	2.64776e-09	0.0441515	0.000560939	0.0135297	0.183985	39.7379	176.687	3.27845	56.7156	1.68967e-05
882	Fontina cheese, from cow's milk	Dairy	25	0.497787	5.22115	2.06201e-07	0.567722	0.00908987	3.69824e-07	1.1317e-07	3.18148e-09	0.0532203	0.000740253	0.0176935	0.225506	53.4787	278.739	1.92632	28.2523	1.40962e-05
886	Frankfurter sausage	MPE	1	0.755214	5.22932	6.51497e-07	2.38167	0.0112682	6.94815e-07	7.17618e-08	4.29835e-09	0.097357	0.000848055	0.0233262	0.418454	79.171	282.12	3.61472	72.4656	2.24407e-05
887	French bean, canned, drained	Vegetables	100	0.180253	1.1201	1.65603e-07	0.326598	0.00376372	8.64215e-08	1.01324e-08	2.36013e-09	0.00902489	0.000288095	0.00377911	0.0346709	9.60696	91.2641	7.03703	19.1078	5.29917e-06
888	French bean, cooked	Vegetables	100	0.166561	0.89684	1.17738e-07	0.291545	0.00252353	6.99824e-08	7.31812e-09	6.34523e-10	0.00844262	0.00014599	0.00336916	0.0333326	7.48276	99.4932	7.7414	17.9014	5.08166e-06
889	French bean, frozen, cooked	Vegetables	98	0.212918	0.910153	1.21241e-07	1.27738	0.0025046	7.33834e-08	1.14483e-08	8.19437e-10	0.00918753	0.000207911	0.00381199	0.035164	9.44304	101.728	7.93668	35.2272	9.72138e-06
891	French bean, puree	Vegetables	55	0.1586	0.801727	1.07484e-07	0.242489	0.0024085	6.90635e-08	6.93779e-09	6.06534e-10	0.00829152	0.000140296	0.00333965	0.03305	6.99444	99.3924	7.70703	15.5061	4.67398e-06
892	French bean, raw	Vegetables	100	0.114439	0.450098	8.45141e-08	0.134607	0.0015592	5.24857e-08	5.02193e-09	4.63163e-10	0.00648218	0.000100633	0.00271113	0.0268701	5.70197	83.9343	6.43699	7.15721	2.90549e-06
894	French fries or chips, frozen, deep-fried	Vegetables	45	0.243303	1.59618	1.73354e-07	1.70177	0.00501822	9.63981e-08	4.62005e-08	1.50189e-09	0.0109137	0.00035857	0.00565482	0.0389194	15.3107	83.6625	2.18699	52.5014	1.48692e-05
898	French fries or chips, frozen, roasted/baked	Vegetables	37	0.188833	1.27621	1.40841e-07	1.67815	0.00375223	6.25925e-08	2.43836e-08	8.81835e-10	0.00633752	0.000272591	0.00265304	0.0185602	8.49143	29.6878	1.39965	49.6944	1.28728e-05
899	French toast	Grains	20	0.242158	1.93437	1.17422e-07	0.749058	0.00431663	1.8383e-07	4.13899e-08	1.44426e-09	0.0253596	0.000286208	0.00798118	0.107094	24.1078	100.435	1.23928	26.8557	7.93537e-06
900	Fresh cream cheese cake	SavorySweet	1	0.3003	1.99435	1.337e-07	0.624542	0.00563583	2.45916e-07	5.70789e-08	2.14609e-09	0.0336854	0.000394345	0.0119194	0.143534	33.699	152.228	2.51496	27.607	8.30693e-06
907	Fresh pasta, stuffed with cheese (e.g. ravioli), cooked	Mixed	12	0.356333	3.04722	1.60448e-07	0.841941	0.0066738	2.68896e-07	6.71502e-08	2.36502e-09	0.0373217	0.00050691	0.0135968	0.157598	36.9376	177.588	1.66644	32.1934	1.08554e-05
909	Fresh pasta, stuffed with cheese and vegetables (e.g. ravioli), cooked	Mixed	25	0.356333	3.04722	1.60448e-07	0.841941	0.0066738	2.68896e-07	6.71502e-08	2.36502e-09	0.0373217	0.00050691	0.0135968	0.157598	36.9376	177.588	1.66644	32.1934	1.08554e-05
911	Fresh pasta, stuffed with meat (e.g. bolognese-style ravioli), cooked	Mixed	18	1.46265	14.1802	4.02983e-07	1.34438	0.0229088	1.3596e-06	2.79155e-07	7.71094e-09	0.200057	0.00113067	0.0478069	0.87668	89.0184	980.653	4.22512	60.9078	3.02042e-05
918	Fritter, filled (filo pastry) (garnish : shrimps, vegetables, poultry, meat, etc.)	Vegetables	57	0.614053	3.51796	3.4237e-07	1.8205	0.00925764	3.25831e-07	1.70214e-07	2.44227e-09	0.0445402	0.000639137	0.017918	0.181312	47.6663	169.701	19.4991	64.1247	1.79308e-05
922	Frosted lemon or orange (sorbet)	SavorySweet	20	0.223535	1.74973	1.1054e-07	0.972361	0.00382058	1.49839e-07	3.71478e-08	1.22764e-09	0.0203268	0.000256752	0.00631836	0.0839044	18.4748	76.6629	1.02954	31.0561	1.16151e-05
925	Frozen dessert, Sundae ice cream type	SavorySweet	8	0.223535	1.74973	1.1054e-07	0.972361	0.00382058	1.49839e-07	3.71478e-08	1.22764e-09	0.0203268	0.000256752	0.00631836	0.0839044	18.4748	76.6629	1.02954	31.0561	1.16151e-05
926	Frozen yogurt	Dairy	20	0.223535	1.74973	1.1054e-07	0.972361	0.00382058	1.49839e-07	3.71478e-08	1.22764e-09	0.0203268	0.000256752	0.00631836	0.0839044	18.4748	76.6629	1.02954	31.0561	1.16151e-05
928	Fruit cake	SavorySweet	20	0.318638	2.51222	1.25805e-07	0.689482	0.00568965	2.44491e-07	5.65048e-08	1.98365e-09	0.0342137	0.000423434	0.0108985	0.145114	34.9164	143.856	2.83967	27.71	9.60559e-06
929	Fruit charlotte	SavorySweet	12	0.257215	1.74938	1.17995e-07	0.621225	0.00559805	1.96608e-07	4.51983e-08	1.74895e-09	0.0269118	0.000295626	0.00912682	0.111742	38.0388	90.5307	1.88145	26.5707	1.1829e-05
931	Fruit cocktail or salad, canned in light syrup, not drained	Fruit	42	0.152935	0.632317	7.02389e-08	0.869048	0.00242202	4.60195e-08	2.04428e-08	1.61649e-09	0.00385125	0.000172728	0.00177936	0.0135323	10.7517	17.7954	7.65168	23.6408	4.1881e-06
933	Fruit cocktail or salad, canned in syrup, not drained	Fruit	36	0.152935	0.632317	7.02389e-08	0.869048	0.00242202	4.60195e-08	2.04428e-08	1.61649e-09	0.00385125	0.000172728	0.00177936	0.0135323	10.7517	17.7954	7.65168	23.6408	4.1881e-06
934	Fruit jelly	SavorySweet	14	0.218557	1.0625	3.41611e-07	0.565802	0.00396714	1.22789e-07	3.00125e-08	1.13205e-09	0.0143393	0.000229653	0.00611654	0.0565149	82.8558	67.1014	4.99751	24.845	7.09012e-06
936	Fruit juice, mixed - apple base, standard	Beverages	63	0.061484	0.728644	1.03282e-07	0.203787	0.00297964	5.78568e-08	3.96108e-08	1.17469e-09	0.00535139	0.000282185	0.00588537	0.0186618	22.7116	41.4027	-5.14168	12.1719	5.43556e-06
940	Fruit salad, raw	Fruit	99	0.209006	1.103	1.14878e-07	0.161981	0.00350449	6.87917e-08	3.58804e-08	1.03159e-09	0.00752302	0.000193829	0.00350381	0.028757	20.2648	32.3106	12.2595	15.6406	9.45522e-06
943	Fruit soft drink, carbonated (10-50% of fruit juice), with sugar	Beverages	48	0.0751833	0.439101	8.10327e-07	0.254555	0.0013832	2.12903e-08	8.80157e-09	2.96055e-10	0.00180745	6.54858e-05	0.000665321	0.00494981	4.1124	5.77338	0.707839	11.3759	2.15308e-05
948	Fruit soft drink, still (10-50% of fruit juice), reduced sugar	Beverages	4	0.0994587	0.561136	8.1705e-07	0.25673	0.00182199	5.43969e-08	6.15719e-09	3.43956e-10	0.00655467	9.90472e-05	0.00200529	0.0252917	4.03067	11.4608	0.799948	12.4671	2.22655e-05
949	Fruit soft drink, still (10-50% of fruit juice), with sugar	Beverages	1	0.0994587	0.561136	8.1705e-07	0.25673	0.00182199	5.43969e-08	6.15719e-09	3.43956e-10	0.00655467	9.90472e-05	0.00200529	0.0252917	4.03067	11.4608	0.799948	12.4671	2.22655e-05
953	Fruit tart	SavorySweet	24	0.561385	1.92353	1.70568e-07	0.601867	0.00820546	1.15571e-07	5.17396e-08	1.98904e-09	0.0176953	0.000434789	0.00711887	0.0725278	90.2349	885.077	33.5754	28.0692	7.43936e-06
955	Fruits batter-pudding, refrigerated	SavorySweet	1	0.554022	1.7994	1.90553e-07	0.737657	0.00815403	1.44829e-07	4.94336e-08	1.99125e-09	0.021624	0.00047056	0.00743279	0.0902095	87.8192	812.868	31.3231	30.9963	9.15121e-06
956	Fruits compote, miscellaneous	SavorySweet	20	0.124354	0.790203	9.28979e-08	0.627408	0.00247146	4.20571e-08	1.25474e-08	5.49521e-10	0.00418895	8.06295e-05	0.00179874	0.014461	8.14507	17.8967	4.3302	22.6831	4.68431e-06
957	Fruits compote, miscellaneous, reduced sugar	SavorySweet	37	0.113719	0.793712	9.63226e-08	0.548349	0.0024687	4.15603e-08	1.37789e-08	5.37829e-10	0.00397834	7.72715e-05	0.00180254	0.0141823	10.9084	18.6262	3.23862	21.1002	4.3324e-06
963	Garden cress, raw	Vegetables	100	0.124117	0.948428	1.18861e-07	0.330288	0.00287183	6.91603e-08	4.77906e-08	9.43195e-10	0.00514792	0.000125732	0.00236348	0.027122	7.55059	3.32607	3.3159	15.424	6.22781e-06
965	Garden peas and carrots, frozen, cooked	Vegetables	78	0.166925	1.02294	1.14488e-07	1.09376	0.00322493	5.81646e-08	1.63495e-08	6.57102e-10	0.00701444	0.000214607	0.00499588	0.0244466	17.2861	41.4102	3.11456	33.9514	7.49342e-06
968	Garden peas, cooked	Vegetables	78	0.147885	1.10832	1.36518e-07	0.291813	0.0033318	4.23938e-08	1.09474e-08	1.97299e-09	0.00500226	0.00040941	0.0129891	0.0177739	23.9523	184.948	1.14614	17.4706	5.09137e-06
969	Garden peas, frozen, cooked	Vegetables	64	0.192997	1.2813	1.37406e-07	0.835646	0.00430092	7.62716e-08	1.00425e-08	7.35869e-10	0.0102928	0.000260113	0.00798433	0.0402316	14.4655	84.9569	4.15481	30.3703	7.51426e-06
971	Garden peas, raw	Vegetables	100	0.100231	0.666181	1.02416e-07	0.110056	0.00230633	2.97075e-08	8.10092e-09	1.6135e-09	0.00363404	0.000326706	0.0109772	0.0138974	19.8853	157.94	0.863428	6.85853	2.85134e-06
974	Garlic, fresh	Vegetables	80	0.0638137	0.356122	5.44786e-08	0.142791	0.00106721	2.32654e-08	7.44571e-09	2.98476e-10	0.00200484	6.78702e-05	0.00212332	0.00628088	4.09233	18.4546	3.02175	6.23019	3.71742e-06
984	Gingerbread	SavorySweet	10	0.233371	1.68976	1.3096e-07	0.598931	0.00479755	1.86854e-07	3.68545e-08	1.47172e-09	0.0249057	0.000283215	0.00819969	0.102857	22.27	87.9013	1.67803	26.6841	7.35632e-06
987	Gnocchi, from potato, cooked	Mixed	16	0.121481	0.890066	9.678e-08	0.7089	0.00258567	5.75174e-08	1.71464e-08	7.66685e-10	0.00697216	0.000136392	0.00413755	0.0266238	8.41528	46.7215	0.788652	24.403	5.52977e-06
992	Goat cheese from raw milk	Dairy	27	0.948337	6.42976	2.939e-07	0.862284	0.0137143	1.11385e-06	9.38884e-08	3.30557e-09	0.156819	0.000882235	0.030087	0.679105	52.6566	464.36	5.65217	43.2445	1.56079e-05
994	Goat milk, whole, raw	Dairy	42	0.206647	1.48138	8.80121e-08	0.207453	0.0034264	2.33014e-07	2.00215e-08	7.30237e-10	0.0319816	0.000155568	0.00602694	0.137883	11.179	93.8567	1.14552	13.2366	4.30084e-06
996	Goblet of ice cream, coffee or chocolate ice cream topped with whipped cream	SavorySweet	8	0.247623	2.08516	1.13292e-07	0.940533	0.00468734	1.47257e-07	4.24768e-08	9.28269e-10	0.0205176	0.000267608	0.0149844	0.0838066	12.2968	121.594	0.685242	31.3725	1.20079e-05
999	Goose egg, raw	MPE	50	0.546134	3.1946	1.80998e-07	0.358857	0.00874722	5.96434e-07	9.48179e-08	3.72385e-09	0.0835491	0.000825553	0.0185247	0.363972	80.1708	235.756	4.31006	20.8202	1.1504e-05
1003	Goose, meat and skin, roasted/baked	MPE	45	1.20997	9.32572	5.71294e-07	1.49607	0.0241074	1.03188e-06	1.9053e-07	8.5316e-09	0.140525	0.00196463	0.0373237	0.583844	184.793	465.169	9.04666	90.6532	4.13612e-05
1008	Gouda cheese, from cow's milk	Dairy	29	0.570926	5.96627	2.39536e-07	0.676477	0.0104964	4.43251e-07	1.27735e-07	3.64438e-09	0.060497	0.00083269	0.0201585	0.256473	60.4724	318.485	2.07869	33.3894	1.55936e-05
1012	Grape juice, pure juice	Beverages	65	0.0886679	0.44673	3.54229e-07	0.132621	0.00217541	2.93421e-08	7.78935e-08	1.38772e-09	0.00341099	0.00011855	0.00414451	0.0135699	10.5852	69.1966	0.279521	7.85172	1.43214e-05
1013	Grape, raw	Fruit	83	0.0820392	0.457838	8.61624e-08	0.0854042	0.00171466	2.46763e-08	1.01381e-08	2.49809e-10	0.00239459	9.56635e-05	0.00132444	0.00687944	4.75692	23.0571	4.93463	6.52915	3.42336e-06
1016	Grapefruit juice, pure juice	Beverages	90	0.615093	0.998842	4.50084e-07	0.149695	0.00759723	5.23857e-08	4.28409e-08	7.14396e-10	0.0105839	0.0002295	0.00560217	0.0345507	228.532	37.4037	52.4755	14.3555	3.44252e-05
1017	Grapefruit, pulp, raw	Fruit	100	0.793525	1.1775	2.04875e-07	0.109792	0.00639982	6.15235e-08	5.77249e-08	8.22758e-10	0.0104537	0.00027981	0.00622603	0.0309086	309.467	49.7664	71.4588	13.9823	3.61974e-05
1022	Greek-style marinated mushrooms	Vegetables	100	0.416778	2.77827	1.51917e-07	0.230082	0.00596097	1.25787e-07	5.9319e-08	1.59188e-09	0.0132884	0.000316239	0.00915945	0.0483319	34.54	87.8781	23.1408	38.9139	1.17333e-05
1023	Green cabbage, boiled/cooked in water	Vegetables	100	0.137491	1.29374	1.42784e-07	0.32683	0.00375561	8.04191e-08	5.67232e-08	9.12682e-10	0.00878513	0.000121094	0.0063974	0.0381456	7.11971	39.7284	0.285264	20.8747	5.81552e-06
1024	Green cabbage, raw	Vegetables	100	0.0891956	0.863966	1.04511e-07	0.0984773	0.00266647	6.15361e-08	4.84069e-08	7.18895e-10	0.00678743	9.84614e-05	0.00546038	0.0313571	5.955	33.6041	0.107973	7.60794	3.07434e-06
1027	Green peas, puree	Vegetables	47	0.136034	1.00662	1.25579e-07	0.175583	0.00319001	4.08337e-08	1.02774e-08	1.93257e-09	0.00479071	0.000400051	0.0129462	0.0173889	23.4437	184.777	1.07902	13.6672	4.26953e-06
1029	Green salad, raw, without seasoning	Vegetables	100	0.124117	0.948428	1.18861e-07	0.330288	0.00287183	6.91603e-08	4.77906e-08	9.43195e-10	0.00514792	0.000125732	0.00236348	0.027122	7.55059	3.32607	3.3159	15.424	6.22781e-06
1032	Greenland halibut, raw	Seafood	100	1.89461	10.849	2.35733e-06	0.839933	0.225317	2.46029e-06	4.52157e-08	7.16579e-09	0.324848	0.000391068	0.0786436	0.860364	44.1183	25.015	0.482404	152.563	3.63577e-05
1033	Greenland halibut, steamed	Seafood	91	2.34214	13.2222	2.88786e-06	1.62466	0.275078	3.00574e-06	5.78876e-08	8.84883e-09	0.396839	0.000517524	0.0961003	1.05101	53.7583	31.2742	0.548756	198.543	4.86826e-05
1035	Grilled cheese & ham sandwich, prepacked	Mixed	17	0.520021	4.42338	5.67314e-07	1.35038	0.00890914	4.20904e-07	7.57697e-08	3.16001e-09	0.0585234	0.000610758	0.0176874	0.24832	52.8509	233.484	2.20145	48.7259	1.4585e-05
1037	Grissini or bread stick	Grains	19	0.154822	0.824172	1.00227e-07	0.5038	0.00312438	9.27011e-08	3.29005e-08	1.27863e-09	0.0118434	0.000226521	0.0070173	0.0484066	15.5497	116.388	2.32206	18.2763	5.65979e-06
1039	Gruyere cheese, France, Protected Geographical Indication, from cow's milk	Dairy	28	0.590934	6.18537	2.40885e-07	0.669537	0.010817	4.59309e-07	1.33423e-07	3.79018e-09	0.0631401	0.000847826	0.0209711	0.268203	63.1802	333.287	2.14436	33.3093	1.60556e-05
1040	Gruyere cheese, from cow's milk	Dairy	28	0.597363	6.25577	2.41318e-07	0.667307	0.01092	4.6447e-07	1.35251e-07	3.83704e-09	0.0639895	0.00085269	0.0212322	0.271973	64.0504	338.045	2.16546	33.2835	1.62041e-05
1041	Guacamole, prepacked	SauceCondiment	85	0.325479	1.46813	2.13445e-07	0.709993	0.00563142	7.76072e-08	5.80816e-08	1.03868e-09	0.0109076	0.00028622	0.00831098	0.034949	28.2264	77.5081	18.8718	28.0011	1.5132e-05
1042	Guava, pulp, raw	Fruit	98	0.138432	1.12206	1.41337e-07	0.143547	0.00542946	5.78685e-08	5.40236e-08	7.60063e-10	0.0083889	0.000276662	0.00377968	0.0223293	10.2442	26.1864	3.13198	14.2879	7.90789e-06
1046	Haddock, grilled/pan-fried	Seafood	82	2.32303	13.2286	2.88845e-06	1.20169	0.275	3.00281e-06	5.69869e-08	8.83694e-09	0.396627	0.000504417	0.0961991	1.05102	54.3503	34.2032	0.525203	190.261	4.61527e-05
1048	Haddock, smoked	Seafood	69	1.89203	10.7301	2.41662e-06	0.844088	0.225026	2.45656e-06	4.67905e-08	7.21222e-09	0.324627	0.000422336	0.0786229	0.860076	47.4048	25.2964	0.528292	150.685	3.80036e-05
1049	Haddock, steamed	Seafood	80	2.34214	13.2222	2.88786e-06	1.62466	0.275078	3.00574e-06	5.78876e-08	8.84883e-09	0.396839	0.000517524	0.0961003	1.05101	53.7583	31.2742	0.548756	198.543	4.86826e-05
1051	Ham and cheese in puffed pastry	Mixed	1	0.649965	5.3675	6.53114e-07	2.02938	0.0106358	5.1498e-07	1.0184e-07	3.9505e-09	0.0717226	0.000801652	0.0216689	0.305428	65.5497	298.096	2.53794	62.3148	2.13583e-05
1056	Hamburger, from fast foods restaurant	Mixed	11	1.75853	17.4538	4.67612e-07	1.97539	0.0271649	1.60179e-06	3.37219e-07	8.9479e-09	0.23693	0.00122368	0.0565463	1.03875	89.78	1211.09	4.26984	78.9244	3.83922e-05
1059	Haricot bean, canned, drained	LegNut	77	0.136012	0.801859	1.08642e-07	0.273403	0.00261569	6.7335e-08	7.39421e-09	2.07274e-09	0.0065256	0.000231469	0.00273299	0.0246391	6.36733	70.6363	5.44505	15.0881	3.46266e-06
1060	Haricot bean, cooked	LegNut	91	0.057266	0.264501	2.87455e-08	0.212576	0.000787669	2.24355e-08	2.72939e-09	2.12004e-10	0.00268482	6.82879e-05	0.00101644	0.0100224	2.18093	30.6868	2.44181	7.87646	2.22324e-06
1064	Hazelnut	LegNut	99	0.856698	4.66052	3.12005e-07	0.250182	0.0305463	3.76071e-07	3.21096e-07	1.1679e-08	0.0694671	0.00139329	0.0729284	0.306144	121.424	821.186	11.7104	35.4059	3.46742e-05
1079	Hen, meat and skin, raw	MPE	38	0.890102	6.97927	4.24621e-07	0.719102	0.0180229	7.75458e-07	1.42168e-07	6.36845e-09	0.105753	0.00146165	0.0281064	0.44034	139.331	350.934	6.80344	59.481	2.86821e-05
1080	Hen, meat only, raw	MPE	52	0.890102	6.97927	4.24621e-07	0.719102	0.0180229	7.75458e-07	1.42168e-07	6.36845e-09	0.105753	0.00146165	0.0281064	0.44034	139.331	350.934	6.80344	59.481	2.86821e-05
1082	Hollandaise sauce, prepacked	SauceCondiment	5	0.667873	6.15172	2.85741e-07	1.15809	0.0113452	5.04134e-07	1.47977e-07	4.26916e-09	0.0728999	0.000787294	0.0226265	0.312737	84.0681	359.553	4.10572	41.0268	2.1323e-05
1083	Honey	SavorySweet	16	0.177141	1.23559	2.37048e-07	0.212865	0.00494363	1.47796e-07	4.10418e-08	1.13236e-09	0.0178252	0.000249756	0.00423596	0.0697151	15.4124	35.1738	1.81264	19.2424	1.05789e-05
1087	Horseradish, fresh	Vegetables	56	0.0837975	0.675936	5.8509e-08	0.163605	0.00185919	3.14374e-08	1.20587e-08	3.46009e-10	0.00291057	0.000142349	0.00154767	0.007425	18.7006	11.1861	2.29278	12.1676	3.56901e-06
1088	Hot-dog	Mixed	7	0.822886	7.21397	3.59367e-07	2.03761	0.0130893	6.944e-07	1.34925e-07	4.41765e-09	0.100285	0.000754269	0.0262914	0.433447	54.144	470.328	2.7617	66.7442	2.25278e-05
1089	Hummus	LegNut	82	0.175504	0.953886	1.83611e-07	0.687076	0.00425032	7.64155e-08	3.14462e-08	1.47667e-09	0.0108565	0.00031461	0.00866188	0.0407085	21.0622	122.669	2.55601	24.0954	8.11725e-06
1091	Ice cream log	SavorySweet	12	0.223535	1.74973	1.1054e-07	0.972361	0.00382058	1.49839e-07	3.71478e-08	1.22764e-09	0.0203268	0.000256752	0.00631836	0.0839044	18.4748	76.6629	1.02954	31.0561	1.16151e-05
1092	Ice cream on stick, with chocolate coating	SavorySweet	14	0.223535	1.74973	1.1054e-07	0.972361	0.00382058	1.49839e-07	3.71478e-08	1.22764e-09	0.0203268	0.000256752	0.00631836	0.0839044	18.4748	76.6629	1.02954	31.0561	1.16151e-05
1094	Ice cream, cone (normal size)	SavorySweet	8	0.223535	1.74973	1.1054e-07	0.972361	0.00382058	1.49839e-07	3.71478e-08	1.22764e-09	0.0203268	0.000256752	0.00631836	0.0839044	18.4748	76.6629	1.02954	31.0561	1.16151e-05
1098	Ice cream, in individual cup	SavorySweet	12	0.223535	1.74973	1.1054e-07	0.972361	0.00382058	1.49839e-07	3.71478e-08	1.22764e-09	0.0203268	0.000256752	0.00631836	0.0839044	18.4748	76.6629	1.02954	31.0561	1.16151e-05
1103	Iced nougat	SavorySweet	17	0.223535	1.74973	1.1054e-07	0.972361	0.00382058	1.49839e-07	3.71478e-08	1.22764e-09	0.0203268	0.000256752	0.00631836	0.0839044	18.4748	76.6629	1.02954	31.0561	1.16151e-05
1108	Instant chicory, without sugar and artificial sweeteners, ready-to-drink (reconstituted with standard semi-skimmed milk)	Beverages	50	0.146825	1.31115	8.10276e-07	0.178473	0.00238452	9.15191e-08	2.68469e-08	8.07763e-10	0.0122537	0.000152867	0.0038499	0.0508129	12.4832	62.7185	0.428963	10.3827	2.20523e-05
1110	Instant cocoa or chocolate beverage, with sugar, ready-to-drink (reconstituted with standard semi-skimmed milk)	Dairy	23	0.13511	1.47756	7.86501e-08	0.249121	0.00282364	9.12919e-08	2.51292e-08	8.06503e-10	0.0121434	0.000154906	0.0040759	0.0504259	12.236	64.1597	0.464664	13.0656	4.77097e-06
1111	Instant coffee, without sugar, ready-to-drink	Beverages	14	0.258548	1.59006	8.99512e-08	0.135132	0.00619549	2.30319e-07	9.33222e-08	3.71329e-09	0.0304824	0.000358024	0.0127498	0.126797	63.4005	79.0557	1.01521	14.4126	9.54641e-06
1115	Jam, reduced sugar	SavorySweet	37	0.273434	1.42037	4.66301e-07	0.67193	0.00581846	1.91282e-07	3.91105e-08	1.43878e-09	0.0189785	0.000260558	0.00702419	0.0646617	97.6164	78.9329	5.43007	30.1968	1.07305e-05
1117	Jelly candy	SavorySweet	14	0.205205	1.56547	1.54206e-07	0.265314	0.0038993	1.1724e-07	3.64616e-08	1.41097e-09	0.0149151	0.000353316	0.00628793	0.0562721	41.1114	54.7666	2.31372	21.9754	1.71732e-05
1119	Jerusalem artichoke, raw	Vegetables	83	0.0635451	0.506253	6.6695e-08	0.0597783	0.0017439	4.9614e-08	4.03157e-08	5.51143e-10	0.00542408	5.06934e-05	0.00446743	0.0255026	4.07258	29.2639	0.0683031	5.11356	1.98356e-06
1122	Ketchup	SauceCondiment	11	0.146791	0.945917	1.85154e-07	0.747754	0.00302213	6.83373e-08	2.94522e-08	8.74653e-10	0.00767678	0.000175924	0.00373718	0.0270555	10.4507	19.4594	2.32128	26.5999	1.05559e-05
1125	Kidney, beef, cooked	MPE	61	2.95749	30.3426	7.29151e-07	1.67642	0.0451999	2.80747e-06	5.79106e-07	1.46494e-08	0.416337	0.00179646	0.0940866	1.83244	144.43	2117.07	6.56495	93.0896	5.80177e-05
1134	Kiwi fruit, pulp and seeds, raw	Fruit	97	0.170938	0.992392	1.20481e-07	0.132279	0.00504563	6.27432e-08	4.32612e-08	9.5158e-10	0.0084186	0.000220231	0.00301113	0.0292103	9.23266	44.6856	8.04863	11.7368	1.06947e-05
1135	Knuckle of ham, cooked	MPE	32	1.24229	8.95558	2.2016e-06	3.23831	0.0188786	1.15916e-06	1.18498e-07	7.17285e-09	0.162656	0.00144438	0.0392896	0.698784	132.298	469.664	6.28165	108.725	3.37689e-05
1138	Kumquat, without pips, raw	Fruit	92	0.146998	0.538673	8.82599e-08	0.0701061	0.00217656	4.68132e-08	2.44143e-08	4.68952e-10	0.00540054	9.76988e-05	0.00143049	0.0215621	14.5252	26.6975	10.9425	6.94965	4.51009e-06
1140	Lamb on skewer	Mixed	48	5.96035	52.0265	1.29286e-06	2.11426	0.0834692	6.23786e-06	9.98679e-07	2.76961e-08	0.92017	0.00350578	0.200275	4.06914	240.982	5576.34	16.3206	144.135	8.06019e-05
1147	Lamb, leg, roasted/baked	MPE	26	5.97445	52.2259	1.30849e-06	2.17714	0.0838985	6.24296e-06	1.0001e-06	2.77535e-08	0.920436	0.00352099	0.200387	4.06935	240.562	5576.77	16.3793	147.535	8.12497e-05
1150	Lamb, rib chop, grilled/pan-fried	MPE	25	5.95577	52.2357	1.30941e-06	1.75834	0.0838264	6.24012e-06	9.99245e-07	2.77447e-08	0.920235	0.00350845	0.200494	4.0694	241.186	5579.82	16.3563	139.378	7.87494e-05
1152	Lamb, saddle, grilled/pan-fried	MPE	26	5.95577	52.2357	1.30941e-06	1.75834	0.0838264	6.24012e-06	9.99245e-07	2.77447e-08	0.920235	0.00350845	0.200494	4.0694	241.186	5579.82	16.3563	139.378	7.87494e-05
1153	Lamb, saddle, lean, roasted/baked	MPE	30	5.97445	52.2259	1.30849e-06	2.17714	0.0838985	6.24296e-06	1.0001e-06	2.77535e-08	0.920436	0.00352099	0.200387	4.06935	240.562	5576.77	16.3793	147.535	8.12497e-05
1156	Lamb, shoulder, lean, roasted/baked	MPE	27	4.78256	41.7167	1.04804e-06	1.85035	0.0670859	4.99485e-06	7.99709e-07	2.22035e-08	0.736401	0.00280873	0.160239	3.25544	192.142	4461.49	13.1086	120.359	6.56613e-05
1158	Lamb, shoulder, roasted/baked	MPE	25	4.78256	41.7167	1.04804e-06	1.85035	0.0670859	4.99485e-06	7.99709e-07	2.22035e-08	0.736401	0.00280873	0.160239	3.25544	192.142	4461.49	13.1086	120.359	6.56613e-05
1161	Lard or pork fat	Fats Oil	17	0.210444	1.5893	9.94918e-08	0.627347	0.00349117	1.86442e-07	1.94543e-08	1.15145e-09	0.0253553	0.000221597	0.00606375	0.10806	20.7542	72.4046	0.932641	22.8803	6.66768e-06
1162	Lardoons, cooked	MPE	52	1.15137	8.15585	3.77447e-07	3.13503	0.0170859	1.09701e-06	1.09506e-07	6.61331e-09	0.154374	0.00121964	0.0367548	0.666438	125.631	448.722	5.45229	98.4156	3.00777e-05
1164	Large round sandwich with lettuce, tuna, anchovy and black olives	Mixed	53	0.317533	1.87129	2.66822e-07	0.755775	0.0175886	2.67479e-07	4.39391e-08	1.78302e-09	0.0353655	0.00032337	0.0111694	0.115973	21.0886	98.0251	3.03369	36.4385	1.21946e-05
1167	Lasagna or cannelloni with goat cheese and spinach	Mixed	25	0.393128	2.93242	1.80738e-07	0.887766	0.00733406	3.44112e-07	5.96406e-08	1.73892e-09	0.0476503	0.000523822	0.0151878	0.200378	25.6665	195.208	1.96528	36.3538	1.13046e-05
1168	Lasagna or cannelloni with meat (bolognese sauce)	Mixed	37	0.555825	5.13628	2.27596e-07	0.937968	0.0108395	4.27642e-07	1.14578e-07	2.95698e-09	0.0616373	0.000679348	0.0214965	0.261485	32.3652	360.486	2.19556	41.9156	1.69631e-05
1169	Lasagna or cannelloni with vegetables	Mixed	42	0.309464	2.39743	1.54282e-07	0.787752	0.00594354	1.47689e-07	5.19685e-08	1.45951e-09	0.0189539	0.000419881	0.0108594	0.0744515	20.8929	118.783	7.3501	37.5193	1.09007e-05
1174	Leek, cooked	Vegetables	57	0.151353	1.30304	1.4583e-07	0.311987	0.00424004	9.79225e-08	5.56354e-08	8.00374e-10	0.00813967	0.000117289	0.00324881	0.0453793	15.437	16.0543	2.18339	20.6476	6.30874e-06
1176	Leek, raw	Vegetables	100	0.0978041	0.772561	1.07887e-07	0.103949	0.00296172	7.57544e-08	4.61066e-08	5.9487e-10	0.00617916	7.16268e-05	0.00260763	0.0372388	12.4924	13.2752	1.72931	7.9357	3.59871e-06
1178	Lemon cake, all types	SavorySweet	6	0.267426	1.79611	1.26762e-07	0.602372	0.00516385	1.95847e-07	5.10723e-08	1.88967e-09	0.0265145	0.000335954	0.0103228	0.111841	32.4304	138.741	3.04439	26.5959	7.78949e-06
1179	Lemon juice, pure juice	Beverages	100	0.194807	0.78952	9.08371e-08	0.173963	0.00360059	7.28824e-08	2.11795e-08	8.53127e-10	0.00936242	0.000165673	0.00214225	0.0355293	60.5688	72.4729	9.98509	13.7646	6.79496e-06
1184	Lemon tart	SavorySweet	14	0.363924	2.67259	1.32974e-07	0.676934	0.0063472	2.98117e-07	6.01632e-08	2.17833e-09	0.0417804	0.000428691	0.0124162	0.177404	46.1332	159.578	3.7828	28.7126	9.71557e-06
1186	Lemon, pulp, raw	Fruit	100	0.171352	0.712718	1.11305e-07	0.0828163	0.00255255	5.34971e-08	1.37664e-08	5.11746e-10	0.00581839	0.000109439	0.00156387	0.02192	25.7742	25.6987	12.607	8.26507	5.05669e-06
1187	Lemonade with a flavoured syrup	Beverages	1	0.10517	0.56038	8.2043e-07	0.259746	0.00191758	4.60735e-08	7.73975e-09	3.88955e-10	0.00532162	9.70795e-05	0.00154264	0.0198133	9.88516	15.7523	1.76594	12.557	2.23768e-05
1188	Lemonade, with sugar	Beverages	1	0.0952383	0.512049	8.16102e-07	0.25645	0.00173828	3.59726e-08	6.96302e-09	3.45335e-10	0.00390408	8.55532e-05	0.00106071	0.0136439	9.77113	13.3886	1.56636	12.0859	2.1969e-05
1190	Lemonade, without sugar, with artificial sweetener(s)	Beverages	5	0.0952383	0.512049	8.16102e-07	0.25645	0.00173828	3.59726e-08	6.96302e-09	3.45335e-10	0.00390408	8.55532e-05	0.00106071	0.0136439	9.77113	13.3886	1.56636	12.0859	2.1969e-05
1193	Lentil, cooked	LegNut	100	0.059769	0.401299	4.30634e-08	0.221711	0.00154635	1.63466e-08	4.3851e-09	7.02164e-10	0.00229188	0.000166456	0.00452422	0.0074309	8.12209	63.0559	0.4768	8.5734	2.42994e-06
1200	Lettuce, raw	Vegetables	100	0.124117	0.948428	1.18861e-07	0.330288	0.00287183	6.91603e-08	4.77906e-08	9.43195e-10	0.00514792	0.000125732	0.00236348	0.027122	7.55059	3.32607	3.3159	15.424	6.22781e-06
1202	Light syrup for canned fruits in syrup	SavorySweet	3	0.0835125	0.730137	1.12672e-07	0.141078	0.00275575	8.97385e-08	8.94277e-09	3.59599e-10	0.00720394	0.000112256	0.00143424	0.0174078	4.59855	10.6437	0.444209	11.8007	5.10755e-06
1204	Lime, pulp, raw	Fruit	100	0.143624	0.532642	8.54901e-08	0.0686217	0.00187433	4.28571e-08	1.11994e-08	4.1679e-10	0.00463799	8.59282e-05	0.00122249	0.017975	22.1194	22.0109	11.0319	6.45234	4.25673e-06
1209	Liquid cream 30% fat, UHT	Dairy	14	0.350494	3.56797	1.10114e-07	0.380371	0.00596134	2.5767e-07	8.30019e-08	2.40062e-09	0.0371228	0.000425089	0.0117983	0.15765	37.6685	196.737	0.983388	18.9694	1.89844e-05
1210	Liquid cream, light, 15-20% fat, UHT	Dairy	25	0.24525	2.44662	8.5714e-08	0.34117	0.00419858	1.72867e-07	5.60134e-08	1.67551e-09	0.0244387	0.000303723	0.00769761	0.102382	24.8415	127.3	0.622768	16.55	1.64918e-05
1212	Liver sausage	MPE	21	1.1382	10.7892	3.22728e-07	1.88844	0.0173167	1.03479e-06	1.97528e-07	5.66562e-09	0.151168	0.000789593	0.0350838	0.660086	64.7299	708.524	3.01317	66.6935	2.58601e-05
1215	Liver, chicken, cooked	MPE	72	0.335252	2.61431	1.85729e-07	0.95577	0.00685815	2.52809e-07	4.64092e-08	2.10986e-09	0.0330093	0.000484285	0.00867479	0.133296	42.5983	104.729	2.20533	40.3468	1.38641e-05
1227	Liver, young cow, cooked	MPE	63	2.95749	30.3426	7.29151e-07	1.67642	0.0451999	2.80747e-06	5.79106e-07	1.46494e-08	0.416337	0.00179646	0.0940866	1.83244	144.43	2117.07	6.56495	93.0896	5.80177e-05
1229	Lobster, boiled/cooked in water	Seafood	68	5.8166	38.4512	8.2694e-06	5.30716	0.389954	3.85996e-06	6.40439e-07	4.07404e-08	0.544063	0.00785578	0.136119	1.45608	235.369	128.761	4.53622	612.111	0.00111662
1231	Lychee, pulp, raw	Fruit	83	0.182941	0.535787	8.86502e-08	0.0793797	0.00190721	4.33653e-08	9.0326e-09	2.87896e-10	0.00440492	7.90066e-05	0.000750206	0.0158619	14.6344	31.1908	16.5295	6.80769	5.42853e-06
1232	Macadamia nut	LegNut	68	0.914238	3.65246	4.58473e-07	0.442304	0.0157803	2.84038e-07	7.06257e-08	2.3325e-09	0.0461484	0.000672697	0.0162023	0.185261	43.9181	635.184	50.3878	44.5605	8.28963e-05
1235	Macaroon	SavorySweet	2	0.412627	1.8061	1.60003e-07	0.601297	0.00816279	2.93461e-07	5.25881e-08	2.22911e-09	0.0408638	0.000471713	0.01486	0.172472	95.5349	172.033	11.027	26.1214	1.18786e-05
1236	Mackerel, canned in brine, drained	Seafood	73	0.917725	8.50765	1.15051e-06	0.655466	0.069437	9.52112e-07	1.00661e-07	6.68118e-09	0.106487	0.00171993	0.0244637	0.257754	31.2835	25.3471	0.905096	104.741	2.51438e-05
1237	Mackerel, fillet, in mustard sauce, canned, drained	Seafood	75	0.917799	8.50857	1.15072e-06	0.655538	0.0694392	9.52187e-07	1.0067e-07	6.68154e-09	0.10649	0.00171999	0.0244642	0.25776	31.2884	25.3569	0.905143	104.755	2.51471e-05
1238	Mackerel, fillet, in tomato sauce, canned, drained	Seafood	75	0.917799	8.50857	1.15072e-06	0.655538	0.0694392	9.52187e-07	1.0067e-07	6.68154e-09	0.10649	0.00171999	0.0244642	0.25776	31.2884	25.3569	0.905143	104.755	2.51471e-05
1239	Mackerel, fillet, in white wine, canned, drained	Seafood	75	0.917799	8.50857	1.15072e-06	0.655538	0.0694392	9.52187e-07	1.0067e-07	6.68154e-09	0.10649	0.00171999	0.0244642	0.25776	31.2884	25.3569	0.905143	104.755	2.51471e-05
1240	Mackerel, fried	Seafood	66	0.369196	2.73294	6.1621e-07	0.547611	0.0350231	3.79661e-07	1.60429e-08	1.41294e-09	0.0489716	0.00017195	0.0122064	0.131762	11.5752	13.3319	0.222717	44.9933	1.27214e-05
1242	Mackerel, raw	Seafood	92	0.2945	2.2535	4.9645e-07	0.304267	0.0287848	3.12032e-07	1.16841e-08	1.08581e-09	0.0401319	0.000118791	0.0098567	0.107523	9.08712	7.92219	0.23468	33.5936	8.97872e-06
1243	Mackerel, roasted/baked	Seafood	82	0.388313	2.72649	6.15619e-07	0.970585	0.035101	3.82586e-07	1.69436e-08	1.42482e-09	0.0491838	0.000185058	0.0121076	0.131743	10.9832	10.4029	0.24627	53.2745	1.52513e-05
1244	Mackerel, smoked	Seafood	76	0.291916	2.13457	5.55741e-07	0.308422	0.0284942	3.083e-07	1.32589e-08	1.13225e-09	0.0399103	0.000150058	0.00983608	0.107235	12.3736	8.20359	0.280567	31.7161	1.06246e-05
1251	Maize/corn oil	Fats Oil	81	0.479769	3.56814	1.03499e-06	0.210234	0.0143504	1.26794e-07	5.2414e-08	3.74736e-09	0.0163196	0.000855895	0.0193937	0.0601959	241.146	240.044	10.5266	28.2739	2.8776e-05
1255	Mango nectar	Beverages	28	0.0528388	0.596299	3.63122e-07	0.160986	0.00285869	5.1509e-08	2.10633e-08	9.30318e-10	0.00499131	0.000238243	0.00500447	0.0163774	15.1892	35.5369	-5.07733	10.3909	1.15031e-05
1256	Mango, pulp, raw	Fruit	90	0.201426	0.693094	1.22182e-07	0.0904351	0.00400728	5.20319e-08	1.004e-08	3.68914e-10	0.00731047	8.77888e-05	0.00146141	0.0237589	15.3531	32.1722	16.5511	9.00704	5.81745e-06
1258	Marble cake	SavorySweet	20	0.38691	3.22391	1.36772e-07	0.709531	0.00678626	3.17988e-07	7.12836e-08	2.46059e-09	0.0449556	0.000460757	0.014227	0.191671	42.9697	189.951	2.23863	29.3111	1.03485e-05
1268	Mashed potatoes w fresh tome cheese	Vegetables	40	0.318577	3.05459	1.46053e-07	0.893784	0.00570804	2.13733e-07	6.93273e-08	1.94221e-09	0.0299811	0.000380486	0.0104737	0.125943	30.4399	157.848	1.31517	31.3283	1.14331e-05
1269	Mayonnaise (70% fat and more)	SauceCondiment	46	0.495378	3.01087	3.61807e-07	0.911162	0.0107317	3.19932e-07	1.67764e-07	4.9999e-09	0.0422788	0.000787538	0.0233444	0.183091	60.1404	388.414	4.97176	42.0393	2.17921e-05
1271	Mayonnaise, reduced fat or light mayonnaise	SauceCondiment	32	0.495378	3.01087	3.61807e-07	0.911162	0.0107317	3.19932e-07	1.67764e-07	4.9999e-09	0.0422788	0.000787538	0.0233444	0.183091	60.1404	388.414	4.97176	42.0393	2.17921e-05
1276	Meat balls, beef, with tomato sauce	Mixed	26	1.17684	11.5639	3.37137e-07	1.23556	0.0182536	1.06135e-06	2.32866e-07	5.92338e-09	0.156234	0.000755705	0.0371319	0.684566	58.926	799.387	4.46853	53.8253	2.57073e-05
1281	Mediterranean mussel, raw	Seafood	85	0.460523	4.94714	5.6689e-07	1.09537	0.0277804	1.78969e-07	3.42295e-08	2.25043e-09	0.0262452	0.000570575	0.0100434	0.0980305	20.6727	245.398	1.09907	77.7201	2.3728e-05
1285	Melon, honeydew, pulp, raw	Fruit	95	0.152067	0.933392	1.32549e-07	0.163519	0.00355532	4.57522e-08	2.27662e-08	1.11805e-09	0.00464735	0.000226341	0.00494375	0.0163288	6.66744	39.0896	7.90941	13.4527	5.25904e-06
1292	Meringue	SavorySweet	3	0.323709	1.80411	1.3422e-07	0.64793	0.00535138	3.17832e-07	4.62566e-08	1.85174e-09	0.0437471	0.000459448	0.0114497	0.18779	37.1885	115.248	3.11582	24.6478	8.85038e-06
1297	Milk chocolate bar, with dried fruits (nuts, almonds, raisins, praline)	SavorySweet	27	0.779509	12.7416	2.21628e-07	0.330599	0.0217644	3.66193e-07	1.08493e-07	9.45483e-09	0.0431972	0.00145965	0.0324587	0.177181	51.3279	521.591	2.17712	40.8669	1.31912e-05
1307	Milk, powder, semi-skimmed, non rehydrated	Dairy	53	1.52855	14.8205	2.87002e-07	0.332795	0.0329006	1.05732e-06	3.14346e-07	1.30203e-09	0.166222	0.00119184	0.20757	0.726261	10.9633	1506.04	0.404231	30.2443	1.75106e-06
1308	Milk, powder, skimmed, non rehydrated	Dairy	61	1.52855	14.8205	2.87002e-07	0.332795	0.0329006	1.05732e-06	3.14346e-07	1.30203e-09	0.166222	0.00119184	0.20757	0.726261	10.9633	1506.04	0.404231	30.2443	1.75106e-06
1309	Milk, powder, whole, non rehydrated	Dairy	44	1.52855	14.8205	2.87002e-07	0.332795	0.0329006	1.05732e-06	3.14346e-07	1.30203e-09	0.166222	0.00119184	0.20757	0.726261	10.9633	1506.04	0.404231	30.2443	1.75106e-06
1310	Milk, semi-skimmed, pasteurised	Dairy	49	0.124379	1.319	7.67441e-08	0.179302	0.00259595	8.90031e-08	2.5334e-08	7.50443e-10	0.0119115	0.000138642	0.00375994	0.0496697	12.0387	60.0226	0.426858	11.2639	4.27212e-06
1311	Milk, semi-skimmed, reduced lactose	Dairy	49	0.124379	1.319	7.67441e-08	0.179302	0.00259595	8.90031e-08	2.5334e-08	7.50443e-10	0.0119115	0.000138642	0.00375994	0.0496697	12.0387	60.0226	0.426858	11.2639	4.27212e-06
1312	Milk, semi-skimmed, UHT	Dairy	49	0.124379	1.319	7.67441e-08	0.179302	0.00259595	8.90031e-08	2.5334e-08	7.50443e-10	0.0119115	0.000138642	0.00375994	0.0496697	12.0387	60.0226	0.426858	11.2639	4.27212e-06
1314	Milk, skimmed, pasteurised	Dairy	64	0.112631	1.19334	7.35207e-08	0.174844	0.00239717	7.95429e-08	2.23456e-08	6.69727e-10	0.01051	0.000125115	0.00330764	0.0435769	10.6157	52.3681	0.387081	10.9663	3.98686e-06
1315	Milk, skimmed, UHT	Dairy	64	0.112631	1.19334	7.35207e-08	0.174844	0.00239717	7.95429e-08	2.23456e-08	6.69727e-10	0.01051	0.000125115	0.00330764	0.0435769	10.6157	52.3681	0.387081	10.9663	3.98686e-06
1316	Milk, whole, pasteurised	Dairy	46	0.141467	1.50178	8.14326e-08	0.185786	0.00288509	1.02764e-07	2.96807e-08	8.67849e-10	0.0139501	0.000158318	0.00441784	0.0585318	14.1085	71.1565	0.484717	11.6969	4.68705e-06
1317	Milk, whole, UHT	Dairy	46	0.141467	1.50178	8.14326e-08	0.185786	0.00288509	1.02764e-07	2.96807e-08	8.67849e-10	0.0139501	0.000158318	0.00441784	0.0585318	14.1085	71.1565	0.484717	11.6969	4.68705e-06
1318	Milkshake, from fast foods restaurant	Dairy	22	0.137206	1.36373	9.39401e-08	0.265657	0.0028359	1.0351e-07	2.71079e-08	8.28067e-10	0.0134049	0.000187159	0.00437687	0.0561064	13.4276	67.2711	0.520506	11.3216	5.09865e-06
1322	Millet, cooked, unsalted	Grains	64	0.0622842	0.361893	3.9294e-08	0.136652	0.00100555	4.06525e-08	1.65061e-08	3.7455e-10	0.00533864	6.9381e-05	0.00506145	0.0213228	3.65519	37.0477	0.511962	6.88086	3.08476e-06
1408	Miso	LegNut	57	0.263669	1.04793	9.61741e-08	0.535759	0.00356931	6.5443e-08	1.49966e-07	1.02275e-09	0.00836016	0.000248178	0.00898304	0.0307016	17.2814	73.7338	15.0342	19.3348	6.93545e-06
1414	Mix of salted grains/nuts and raisins	LegNut	90	0.44683	1.90931	1.77758e-07	0.219835	0.00911788	2.22114e-07	6.37518e-08	2.60892e-09	0.0323081	0.000643609	0.0178832	0.130108	71.3741	261.223	18.7298	21.6921	1.38215e-05
1416	Mix of unsalted grains/nuts and raisins	LegNut	97	0.44683	1.90931	1.77758e-07	0.219835	0.00911788	2.22114e-07	6.37518e-08	2.60892e-09	0.0323081	0.000643609	0.0178832	0.130108	71.3741	261.223	18.7298	21.6921	1.38215e-05
1417	Mixed diced vegetables, frozen	Vegetables	68	0.133245	0.778169	9.33338e-08	0.7212	0.00239717	4.82171e-08	1.07488e-08	5.20229e-10	0.00566963	0.000137835	0.0037187	0.0205685	14.8066	43.7816	3.33398	23.8675	6.23601e-06
1419	Mixed fruits juice, pure juice	Beverages	63	0.317652	0.912683	1.25983e-07	0.279632	0.00443531	5.39605e-08	7.46645e-08	8.79759e-10	0.00777529	0.000187639	0.00446307	0.0253979	94.5375	32.2546	22.4179	16.69	1.41355e-05
1425	Mixed red fruits juice, pure juice	Beverages	68	0.142127	0.626886	9.93367e-08	0.168419	0.00332405	5.60835e-08	7.73235e-08	1.57338e-09	0.0068241	0.000219761	0.00514106	0.0277626	23.0588	154.415	3.63674	9.91377	8.16333e-06
1436	Mortadella	MPE	1	1.32343	9.17921	1.15513e-06	4.6256	0.0200794	1.17957e-06	1.2418e-07	7.32463e-09	0.164304	0.00150081	0.0397648	0.702394	133.632	511.436	6.33222	140.829	3.70735e-05
1443	Mousse, chocolate, refrigerated	SavorySweet	24	0.701673	9.47475	1.89176e-07	0.470555	0.0178659	4.38208e-07	8.07565e-08	6.80586e-09	0.0570164	0.00125204	0.0278135	0.241225	60.5739	411.547	3.01944	38.1999	1.24586e-05
1444	Mozzarella cheese, from cow's milk	Dairy	29	0.446002	4.66046	1.99497e-07	0.570377	0.00823213	3.26397e-07	9.9172e-08	2.81206e-09	0.0466544	0.000697322	0.0156505	0.196513	46.8069	242.058	1.76784	27.8347	1.29263e-05
1449	Muesli, flakes (Bircher-style)	Grains	74	0.265378	2.13777	1.28441e-07	0.584326	0.00547158	1.48468e-07	2.47504e-08	2.95159e-09	0.0164097	0.000581555	0.0341349	0.0658036	14.9995	149.223	1.06947	24.9015	7.92772e-06
1453	Muffin, with blueberry or chocolate	Grains	17	0.356796	4.23752	1.205e-07	0.635238	0.00813163	2.20525e-07	4.91537e-08	2.92796e-09	0.0293035	0.000521472	0.0142169	0.121906	30.1617	197.853	1.53701	30.0684	7.87253e-06
1454	Mullet, raw	Seafood	85	1.89461	10.849	2.35733e-06	0.839933	0.225317	2.46029e-06	4.52157e-08	7.16579e-09	0.324848	0.000391068	0.0786436	0.860364	44.1183	25.015	0.482404	152.563	3.63577e-05
1455	Mullet, roasted/baked	Seafood	73	2.34214	13.2222	2.88786e-06	1.62466	0.275078	3.00574e-06	5.78876e-08	8.84883e-09	0.396839	0.000517524	0.0961003	1.05101	53.7583	31.2742	0.548756	198.543	4.86826e-05
1456	Mung bean, cooked	LegNut	90	0.0575159	0.419522	3.55839e-08	0.22021	0.00146862	1.45848e-08	1.65705e-08	7.13896e-10	0.00166419	0.000113586	0.00451081	0.00511738	5.05581	65.0824	0.171721	8.65382	3.26954e-06
1457	Mung bean, sprouted or soy spouts, canned, drained	LegNut	87	0.181312	1.64673	1.97443e-07	0.28336	0.00602608	6.84272e-08	5.0019e-08	4.0959e-09	0.0061271	0.000437643	0.013785	0.0204005	17.9999	187.335	0.29565	21.0223	7.77831e-06
1460	Mushroom sauce, prepacked	SauceCondiment	1	0.541232	3.83215	2.43012e-07	0.944415	0.00667146	1.51715e-07	6.38989e-08	1.86059e-09	0.016082	0.00044822	0.0114265	0.0584104	40.5588	63.9059	27.6196	61.2405	1.86969e-05
1461	Mussel, boiled/cooked in water	Seafood	73	0.633071	6.67708	7.60763e-07	2.05108	0.0347988	2.28048e-07	4.57957e-08	2.98802e-09	0.0333488	0.000752766	0.0125275	0.122073	28.4303	300.69	1.40649	118.445	3.40283e-05
1463	Mussel, common, raw	Seafood	85	0.460523	4.94714	5.6689e-07	1.09537	0.0277804	1.78969e-07	3.42295e-08	2.25043e-09	0.0262452	0.000570575	0.0100434	0.0980305	20.6727	245.398	1.09907	77.7201	2.3728e-05
1466	Mussels, in Catalan-style sauce or marinade (tomatoes), canned, drained	Seafood	94	0.459365	3.70319	5.04521e-07	1.95055	0.0285489	1.72112e-07	2.98025e-08	3.48429e-09	0.0289245	0.000673734	0.0111993	0.115217	30.2095	288.796	1.22726	79.7538	2.5048e-05
1467	Mustard	SauceCondiment	69	0.314559	1.82693	2.4646e-07	0.663106	0.0076599	2.07764e-07	1.03048e-07	3.50535e-09	0.022169	0.000571503	0.0129434	0.0790701	33.0871	246.098	3.98243	32.0961	1.64664e-05
1474	Nectarine, pulp and peel, raw	Fruit	100	0.207563	0.64082	9.79523e-08	0.148467	0.00239862	5.48816e-08	2.93028e-08	7.72185e-10	0.00524379	8.07954e-05	0.0034147	0.0253724	11.1739	35.2012	17.4875	8.39013	5.17884e-06
1479	Noodles with shrimps sautéed/pan-fried	Mixed	73	0.237749	1.85398	3.42839e-07	0.763576	0.00732054	1.26565e-07	4.15444e-08	2.36209e-09	0.0152259	0.000516261	0.0104361	0.0505265	20.1255	107.81	1.45549	35.2224	1.22388e-05
1483	Nougat	SavorySweet	17	0.446518	2.00809	1.86334e-07	0.586787	0.00984369	2.73548e-07	6.22501e-08	2.45975e-09	0.0381055	0.000491351	0.0148427	0.157096	113.88	182.925	13.4238	31.1081	1.38275e-05
1484	Nuoc mam sauce or fish sauce, prepacked	SauceCondiment	31	0.144841	0.938848	1.88761e-07	0.845725	0.00317603	7.21309e-08	3.8261e-08	9.56252e-10	0.00769185	0.000195242	0.00380078	0.0258654	10.805	34.8643	0.744415	28.1476	1.298e-05
1485	Nursehound or lesser spotted dogfish, cooked	Seafood	77	2.34214	13.2222	2.88786e-06	1.62466	0.275078	3.00574e-06	5.78876e-08	8.84883e-09	0.396839	0.000517524	0.0961003	1.05101	53.7583	31.2742	0.548756	198.543	4.86826e-05
1490	Oat flakes, boiled/cooked in water	Grains	89	0.221622	0.994245	8.61804e-08	0.111696	0.00341147	1.1102e-07	1.06883e-08	3.70296e-09	0.0138681	0.000738759	0.0532737	0.0571847	10.2172	183.321	0.663046	9.20876	5.63772e-06
1492	Oat-based drink, plain, prepacked	Beverages	21	0.0784484	0.53643	7.06283e-08	0.179145	0.00161123	4.29836e-08	1.01068e-08	9.18348e-10	0.00422982	0.000219967	0.00814334	0.0151253	6.26865	42.4925	0.330917	9.35676	4.72386e-06
1496	Olive oil, extra virgin	Fats Oil	81	0.58965	1.00117	9.82626e-07	0.26079	0.0108709	3.14808e-07	2.35255e-07	4.89903e-09	0.0437827	0.000629871	0.019942	0.180776	64.3274	616.957	22.1633	27.1331	4.1246e-05
1497	Olive, green, stuffed (anchovy, sweet peppers, etc…)	Vegetables	68	0.131359	0.893873	1.65873e-07	0.272096	0.00460523	1.0771e-07	2.41584e-08	7.39054e-10	0.00950251	0.000145345	0.00258053	0.0245802	9.17066	50.7934	1.9997	17.0293	8.54949e-06
1498	Omelette, with cheese	MPE	44	0.591538	4.03993	2.14344e-07	1.01971	0.00987171	5.60102e-07	1.052e-07	3.79156e-09	0.0786396	0.000851844	0.0193702	0.338645	75.2327	249.071	3.95034	40.078	1.4861e-05
1499	Omelette, with herbs	MPE	61	0.577962	3.40049	2.01096e-07	0.984614	0.00943621	5.79364e-07	9.56772e-08	3.72832e-09	0.0817283	0.000837826	0.018554	0.353172	77.5402	223.984	4.37244	38.6445	1.40855e-05
1503	Onion, cooked	Vegetables	76	0.108606	0.831997	1.06103e-07	0.279298	0.00244008	3.99212e-08	1.05728e-08	4.71193e-10	0.00381169	0.000106809	0.00282397	0.0120106	6.1516	21.1582	3.3103	17.2015	6.20928e-06
1506	Onion, raw	Vegetables	94	0.0628699	0.388459	7.39428e-08	0.0819536	0.00146925	2.66002e-08	7.60008e-09	3.16931e-10	0.00251717	6.51298e-05	0.00224022	0.0087313	4.54765	17.5038	2.67872	5.63885	3.59772e-06
1508	Orange juice, home-made	Beverages	82	0.134556	0.907288	9.70935e-08	0.30742	0.00280561	7.56962e-08	2.5315e-08	6.89513e-10	0.00933006	0.000206172	0.00472131	0.0374513	31.8787	46.9978	2.19347	13.6227	6.95547e-06
1509	Orange juice, reconstituted from a concentrate	Beverages	85	0.0265819	1.10255	4.03298e-07	0.154319	0.00495903	1.28376e-07	7.19893e-08	2.85333e-09	0.0110457	0.00081229	0.0162032	0.0389111	79.6621	33.0242	-23.1279	14.5744	1.53046e-05
1511	Orange, pulp, raw	Fruit	100	0.148256	0.635939	1.0109e-07	0.077225	0.00279375	4.74374e-08	2.78258e-08	5.27062e-10	0.0059729	0.000102562	0.00158339	0.022017	11.741	26.3648	10.5233	7.80716	3.66914e-06
1516	Oyster, raw	Seafood	95	0.478452	4.9213	5.80992e-07	1.20279	0.0282693	1.77493e-07	3.82827e-08	2.39295e-09	0.0268681	0.000816366	0.0102682	0.100176	20.6552	249.685	1.3864	80.5307	2.73886e-05
1517	Pacific oyster, raw	Seafood	95	0.478452	4.9213	5.80992e-07	1.20279	0.0282693	1.77493e-07	3.82827e-08	2.39295e-09	0.0268681	0.000816366	0.0102682	0.100176	20.6552	249.685	1.3864	80.5307	2.73886e-05
1518	Paëlla	Mixed	33	0.584705	3.0575	3.62603e-07	0.930494	0.0263575	4.00511e-07	1.81449e-07	2.18429e-09	0.053972	0.000438596	0.0179329	0.175986	39.6596	80.389	18.5137	47.2256	1.43405e-05
1519	Palm heart, canned, drained	Vegetables	74	0.260111	1.64548	2.57799e-07	0.328444	0.00658005	1.63129e-07	9.33267e-08	4.28699e-09	0.0194223	0.000392717	0.0118213	0.0759455	34.0115	161.574	3.17315	24.4761	1.23804e-05
1522	Pancetta, dried	MPE	52	2.47643	17.8641	7.93805e-07	7.27062	0.0351654	2.32288e-06	2.3181e-07	1.41119e-08	0.32745	0.00282699	0.0791148	1.41714	265.99	979.122	11.7767	213.787	6.02399e-05
1526	Papaya, pulp, raw	Fruit	100	0.100479	0.85771	1.47648e-07	0.0989708	0.00509926	4.90196e-08	1.63423e-08	4.56559e-10	0.00728578	0.000108503	0.00373159	0.0210186	8.63276	15.033	1.88364	10.7323	5.69163e-06
1528	Parma dry-cured ham	MPE	19	2.47643	17.8641	7.93805e-07	7.27062	0.0351654	2.32288e-06	2.3181e-07	1.41119e-08	0.32745	0.00282699	0.0791148	1.41714	265.99	979.122	11.7767	213.787	6.02399e-05
1529	Parmesan cheese, from cow's milk	Dairy	28	0.591132	6.18754	2.40898e-07	0.669468	0.0108201	4.59468e-07	1.3348e-07	3.79163e-09	0.0631663	0.000847976	0.0209791	0.268319	63.207	333.434	2.14501	33.3085	1.60602e-05
1532	Parsnip, cooked	Vegetables	62	0.113508	0.936472	1.11942e-07	0.29029	0.00253063	4.14368e-08	1.55565e-08	4.68389e-10	0.00380667	0.00011697	0.00207724	0.0107278	24.569	13.2213	2.73528	18.5621	5.44665e-06
1534	Passion fruit, pulp and pips, raw	Fruit	89	0.112398	0.894258	9.34905e-08	0.125131	0.00255653	4.50993e-08	5.256e-08	6.40625e-10	0.00446751	0.00026153	0.00280994	0.0115739	9.21248	24.7322	3.12558	11.0512	7.31944e-06
1537	Pastilla, filled with chicken (pie)	Mixed	5	0.609601	3.8775	2.90597e-07	1.4026	0.0119344	4.68332e-07	9.56732e-08	4.04028e-09	0.0638563	0.000900893	0.0209121	0.266178	98.9761	240.293	7.38351	54.0447	2.19302e-05
1539	Pastry biscuit with meringue	SavorySweet	1	0.320129	1.83965	1.34982e-07	0.656425	0.00535452	3.08549e-07	4.6753e-08	2.00046e-09	0.0425551	0.000463596	0.011788	0.182854	38.4306	127.847	2.71582	24.5468	8.60032e-06
1540	Pastry cream or custard	Dairy	25	0.164204	1.39753	1.10904e-07	0.664834	0.00318022	1.11436e-07	2.78754e-08	9.17346e-10	0.0144086	0.000213357	0.00545489	0.0594989	13.5258	66.8819	0.727435	21.3442	6.11022e-06
1546	Peach nectar	Beverages	29	0.217047	0.933171	1.37815e-07	0.270701	0.00378842	1.06189e-07	2.10998e-08	7.83697e-10	0.00908253	0.00016107	0.0025872	0.0263802	16.2816	31.7922	13.8456	16.191	7.39699e-06
1548	Peach, canned in light syrup, not drained	Fruit	54	0.181997	0.690345	7.25819e-08	0.877937	0.00247359	5.0745e-08	1.64856e-08	1.70001e-09	0.00417979	0.000179244	0.00192646	0.015839	13.3509	21.3163	10.8693	23.9742	4.45527e-06
1549	Peach, dried	Fruit	91	4.34722	8.22202	8.74592e-07	21.5016	0.0329259	7.12991e-07	4.0255e-07	1.65036e-08	0.0759328	0.00184656	0.0442939	0.330624	292.832	589.527	331.23	513.362	9.55486e-05
1550	Peach, pulp and peel, raw	Fruit	100	0.212815	0.598832	9.69651e-08	0.0931466	0.00236798	4.79204e-08	2.40915e-08	9.60335e-10	0.00447958	8.66069e-05	0.00265262	0.0203843	17.9507	34.8493	18.9866	7.31034	4.86661e-06
1551	Peanut	LegNut	100	0.582251	4.16377	2.02578e-07	0.200444	0.0100965	4.45483e-07	1.05458e-07	4.65262e-09	0.0644377	0.00124091	0.0403215	0.278163	26.2421	536.203	4.98841	23.314	1.94518e-05
1552	Peanut butter or peanut paste	LegNut	73	0.483923	3.19794	3.3213e-07	1.10084	0.00881263	3.14474e-07	8.36534e-08	3.4807e-09	0.0438952	0.000886188	0.0259272	0.182166	35.6839	313.569	6.1858	43.8918	1.75751e-05
1553	Peanut oil	Fats Oil	73	0.983925	4.25925	1.16772e-06	0.28802	0.0212234	6.47434e-07	1.98466e-07	8.81342e-09	0.096149	0.0017233	0.0575514	0.395255	95.6206	777.979	24.485	41.6511	4.08735e-05
1555	Peanut, grilled	LegNut	92	0.582251	4.16377	2.02578e-07	0.200444	0.0100965	4.45483e-07	1.05458e-07	4.65262e-09	0.0644377	0.00124091	0.0403215	0.278163	26.2421	536.203	4.98841	23.314	1.94518e-05
1556	Peanut, grilled, salted	LegNut	84	0.582251	4.16377	2.02578e-07	0.200444	0.0100965	4.45483e-07	1.05458e-07	4.65262e-09	0.0644377	0.00124091	0.0403215	0.278163	26.2421	536.203	4.98841	23.314	1.94518e-05
1557	Pear nectar	Beverages	20	0.127558	0.820037	1.28279e-07	0.248954	0.00331103	9.45658e-08	1.15571e-08	5.8956e-10	0.00794932	0.000133347	0.00161976	0.021038	12.072	20.3216	4.11644	14.8606	6.22751e-06
1558	Pear, canned in light syrup, not drained	Fruit	48	0.106892	0.494239	6.2041e-08	0.857078	0.00197247	3.66665e-08	6.50491e-09	1.40418e-09	0.00276632	0.000142675	0.000776139	0.00857744	3.73356	11.4969	3.80546	22.7394	3.44906e-06
1560	Pear, pulp and peel, raw	Fruit	82	0.0879832	0.365685	7.59867e-08	0.0552745	0.00164614	2.76731e-08	7.20453e-09	4.59337e-10	0.00274496	4.81413e-05	0.000902664	0.0108227	4.84621	17.6416	6.50908	5.12039	3.03318e-06
1561	Pearled barley, boiled/cooked in water, unsalted	Grains	23	0.120839	0.705055	7.30125e-08	0.149053	0.00202703	7.75285e-08	3.65533e-08	7.84222e-10	0.0101677	0.000133772	0.010692	0.0403313	10.2716	81.7894	1.10868	11.4228	5.47046e-06
1563	Pecan nut	LegNut	95	0.914238	3.65246	4.58473e-07	0.442304	0.0157803	2.84038e-07	7.06257e-08	2.3325e-09	0.0461484	0.000672697	0.0162023	0.185261	43.9181	635.184	50.3878	44.5605	8.28963e-05
1564	Pecan nut, salted	LegNut	75	0.914238	3.65246	4.58473e-07	0.442304	0.0157803	2.84038e-07	7.06257e-08	2.3325e-09	0.0461484	0.000672697	0.0162023	0.185261	43.9181	635.184	50.3878	44.5605	8.28963e-05
1567	Persimmon, pulp, raw	Fruit	84	0.104288	0.907924	1.17773e-07	0.0502133	0.00380113	4.64262e-08	1.70406e-08	4.6089e-10	0.00544785	0.000130342	0.00519854	0.0179649	29.7891	14.253	1.49158	9.92452	7.19533e-06
1575	Pheasant, meat, roasted/baked	MPE	50	1.17917	8.85443	5.62699e-07	1.49441	0.0230332	1.01852e-06	1.89841e-07	8.46052e-09	0.139314	0.00195308	0.0370961	0.581663	183.848	464.977	8.80652	83.1992	4.12358e-05
1580	Pine nuts	LegNut	99	0.582251	4.16377	2.02578e-07	0.200444	0.0100965	4.45483e-07	1.05458e-07	4.65262e-09	0.0644377	0.00124091	0.0403215	0.278163	26.2421	536.203	4.98841	23.314	1.94518e-05
1581	Pineapple juice, pure juice	Beverages	69	0.828578	6.51337	1.11949e-06	0.461402	0.0646436	2.95452e-07	4.90628e-07	7.19213e-09	0.0609136	0.00109093	0.0348181	0.250302	99.5939	163.286	0.547309	85.264	7.21373e-05
1584	Pineapple, in light syrup, canned, not drained	Fruit	61	0.151164	0.865617	9.30574e-08	0.856859	0.00451574	5.70356e-08	1.36403e-07	2.12614e-09	0.00716009	0.000272372	0.00607	0.0218206	27.0983	19.9203	0.454109	25.5643	5.91736e-06
1587	Pineapple, pulp, raw	Fruit	90	0.179889	1.29546	1.69631e-07	0.070972	0.00671864	6.95332e-08	2.39639e-07	1.83168e-09	0.0104339	0.000304743	0.0104046	0.0332751	44.1232	33.5183	0.609858	12.2716	8.19152e-06
1589	Pistachio nut, grilled	LegNut	96	0.703856	7.35115	3.46932e-07	0.352242	0.0208906	2.70599e-07	7.92734e-08	7.70391e-09	0.0406532	0.00137577	0.0398719	0.158774	22.4804	612.264	15.3288	33.6226	1.79692e-05
1590	Pistachio nut, grilled, salted	LegNut	89	0.703856	7.35115	3.46932e-07	0.352242	0.0208906	2.70599e-07	7.92734e-08	7.70391e-09	0.0406532	0.00137577	0.0398719	0.158774	22.4804	612.264	15.3288	33.6226	1.79692e-05
1591	Pita bread	Grains	1	0.141825	0.975897	8.33713e-08	0.515932	0.00304806	7.77369e-08	2.11931e-08	1.08432e-09	0.0102847	0.000223189	0.00611642	0.040534	12.4286	83.2537	1.35551	21.2522	5.1086e-06
1596	Pizza, cheese and mushrooms	Mixed	37	0.452526	3.1968	1.82866e-07	1.297	0.00619267	1.70873e-07	4.82615e-08	1.74366e-09	0.019996	0.000448917	0.0114148	0.0775066	32.4452	97.4821	17.8211	56.1386	1.47474e-05
1597	Pizza, cheese and tomato or Margherita pizza	Mixed	41	0.229715	1.63943	1.49414e-07	1.26137	0.00417962	1.2471e-07	4.3801e-08	1.41887e-09	0.0158651	0.000307897	0.00682174	0.063173	17.0065	89.8016	2.09054	36.7217	1.13893e-05
1599	Pizza, chorizo or salami	Mixed	47	0.342523	2.46728	1.75913e-07	1.68501	0.00564338	2.46103e-07	4.50446e-08	2.00975e-09	0.0326333	0.000420155	0.0103637	0.136287	29.3244	121.999	1.85783	47.8064	1.36011e-05
1600	Pizza, cured ham	Mixed	43	0.436017	3.07721	5.0936e-07	1.7537	0.00724091	3.2442e-07	6.39528e-08	2.63128e-09	0.0438333	0.00053998	0.0136253	0.183984	39.9692	180.079	3.09483	53.1122	1.64656e-05
1612	Plant-based ball with wheat and/or soybean, prepacked	LegNut	62	0.31193	1.96468	1.99765e-07	2.47055	0.00581381	1.20325e-07	5.2223e-08	2.41379e-09	0.0155167	0.000519713	0.0117797	0.054711	37.9045	140.709	0.958677	69.3236	1.19547e-05
1613	Plant-based cheese, without soybean, prepacked, shredded	Dairy	46	0.537713	3.3736	3.56653e-07	0.343453	0.0115207	2.04755e-07	6.60426e-08	5.54909e-09	0.0273379	0.00811789	0.0126004	0.0719217	87.263	116.339	6.31068	44.9999	2.28359e-05
1616	Plant-based patty or steak from wheat and soybean (vegan), prepacked	LegNut	60	0.278034	1.82209	1.83895e-07	2.20977	0.0053328	9.46096e-08	4.14446e-08	2.49488e-09	0.0119238	0.000522971	0.00985413	0.0403244	36.4527	145.601	0.810472	63.1759	1.02236e-05
1620	Plantain banana, cooked	Vegetables	61	0.191913	1.3415	1.41228e-07	0.301534	0.00549847	9.65017e-08	1.03471e-08	6.17824e-10	0.013176	0.000160298	0.0045776	0.0473667	11.6706	31.5638	6.565	22.9789	6.75228e-06
1621	Plantain banana, raw	Vegetables	64	0.113216	0.725591	1.12147e-07	0.0711731	0.00373109	6.37483e-08	6.53257e-09	3.96508e-10	0.00900513	9.43665e-05	0.00322808	0.0336643	8.06057	21.9492	4.48121	8.14432	3.72027e-06
1622	Plum, raw	Fruit	93	0.518295	0.97576	1.76581e-07	0.0737769	0.0073381	4.7108e-08	3.60715e-08	1.50823e-09	0.00827298	0.000370635	0.00324688	0.0342145	93.9321	983.411	39.2739	11.6026	5.1813e-06
1626	Pomegranate, pulp and pips, raw	Fruit	75	0.0737273	0.486659	9.17386e-08	0.0503659	0.00180135	2.92905e-08	1.12147e-08	4.64185e-10	0.00242111	5.81052e-05	0.000987994	0.0103449	11.3885	18.7803	3.59604	5.5017	3.34059e-06
1629	Pop-corn or air-popped maize, unsalted	SavorySweet	61	0.190403	0.98477	9.79357e-08	0.704438	0.0026585	1.10054e-07	3.22766e-08	1.26119e-09	0.0140107	0.00024454	0.00570519	0.0600402	32.5647	81.8991	4.3339	21.648	7.27875e-06
1630	Pop-corn or oil popped maize, salted	SavorySweet	54	0.171756	0.909149	9.22419e-08	0.696704	0.00255021	9.6292e-08	2.84759e-08	1.13438e-09	0.0118109	0.000245522	0.00470177	0.0489528	26.5362	66.3368	3.47053	21.3854	9.83788e-06
1631	Pop-corn or popped maize, with caramel	SavorySweet	11	0.237811	1.64119	1.15346e-07	0.611061	0.00393654	1.73751e-07	4.0214e-08	1.36802e-09	0.0234336	0.000300999	0.00869191	0.099757	28.3766	101.666	3.32719	21.9835	7.28758e-06
1647	Pork on skewer, raw	Mixed	51	0.995634	6.95323	9.01926e-07	2.75828	0.0162045	8.80667e-07	1.07868e-07	5.64915e-09	0.12242	0.0012052	0.0301543	0.520428	104.115	418.93	7.00422	94.4864	2.74895e-05
1650	Pork tenderloin roast, cooked	MPE	33	1.91418	13.2244	1.78768e-06	6.13669	0.0287627	1.75468e-06	1.79138e-07	1.07918e-08	0.245259	0.00221352	0.0585463	1.0529	199.761	772.718	9.27058	186.234	5.21867e-05
1658	Pork, belly, raw	MPE	24	1.49027	10.4004	1.40789e-06	4.42714	0.0225729	1.38483e-06	1.39972e-07	8.46322e-09	0.193735	0.00172881	0.046255	0.832773	157.865	611.231	7.30714	137.997	3.86278e-05
1665	Pork, knuckle or shank, raw	MPE	32	1.49773	10.4985	1.4198e-06	4.48677	0.0227669	1.38712e-06	1.41044e-07	8.50141e-09	0.193782	0.00173973	0.0463216	0.832666	157.411	611.574	7.31859	139.813	3.91516e-05
1678	Pork, spare-ribs, braised	MPE	28	1.92361	13.3484	1.80272e-06	6.21201	0.0290079	1.75756e-06	1.80492e-07	1.08401e-08	0.245318	0.00222733	0.0586305	1.05276	199.189	773.152	9.28504	188.528	5.28483e-05
1681	Potato crisps	Vegetables	52	0.223356	1.54397	1.44432e-07	0.607639	0.005189	9.26599e-08	6.41144e-08	3.78273e-09	0.0115854	0.000631889	0.0128733	0.048595	38.0086	227.658	1.30286	26.0891	6.24597e-06
1682	Potato crisps and related, reduced fat	Vegetables	50	0.223356	1.54397	1.44432e-07	0.607639	0.005189	9.26599e-08	6.41144e-08	3.78273e-09	0.0115854	0.000631889	0.0128733	0.048595	38.0086	227.658	1.30286	26.0891	6.24597e-06
1687	Potato puree, made from flakes, reconstituted with whole milk, with added fat	Vegetables	37	0.161036	1.39003	8.55224e-08	0.684116	0.00293352	9.35876e-08	3.34901e-08	9.15514e-10	0.0121641	0.000172515	0.00483085	0.0493836	13.4357	67.6338	1.06065	23.8541	5.7537e-06
1688	Potato puree, with milk and butter, unsalted	Vegetables	37	0.161036	1.39003	8.55224e-08	0.684116	0.00293352	9.35876e-08	3.34901e-08	9.15514e-10	0.0121641	0.000172515	0.00483085	0.0493836	13.4357	67.6338	1.06065	23.8541	5.7537e-06
1689	Potato salad, piémontaise-style, prepacked	Vegetables	61	0.448981	3.15899	5.50074e-07	1.17296	0.00786496	3.78001e-07	6.83858e-08	2.85793e-09	0.051805	0.000536397	0.014793	0.220195	48.4262	185.602	3.17647	44.6689	1.34426e-05
1690	Potato, boiled/cooked in water	Vegetables	57	0.0895272	0.824415	8.30811e-08	0.26285	0.00211266	4.22877e-08	1.65889e-08	4.89471e-10	0.0039468	9.63094e-05	0.00179979	0.0132047	6.15744	28.5392	1.09238	17.1974	4.16815e-06
1691	Potato, peeled, baked	Vegetables	56	0.110232	0.814461	8.18961e-08	0.699409	0.00222724	4.61198e-08	1.82925e-08	5.52992e-10	0.00427067	0.000117307	0.00187421	0.013737	6.01406	28.9582	1.09357	25.5569	6.79575e-06
1695	Potato, roasted/baked	Vegetables	58	0.113835	0.824277	8.29399e-08	0.761462	0.00225545	4.67216e-08	1.85569e-08	5.64466e-10	0.0043301	0.000120683	0.00188726	0.0138387	6.05255	29.024	1.09811	26.9151	7.18236e-06
1710	Pound cake, prepacked	SavorySweet	1	0.438774	3.68574	1.49286e-07	0.745297	0.00763679	3.63982e-07	8.30157e-08	2.79738e-09	0.0516975	0.000523872	0.0161292	0.221008	49.3786	218.928	2.52636	30.9588	1.17341e-05
1712	Prawn crackers	SavorySweet	6	0.340444	2.51235	4.64875e-07	0.656307	0.011217	1.85915e-07	8.10116e-08	5.58567e-09	0.0242828	0.000877713	0.0171491	0.088448	48.4288	248.543	1.76349	36.4929	1.27973e-05
1736	Provolone cheese, from cow's milk	Dairy	27	0.565255	5.90417	2.39153e-07	0.678444	0.0104056	4.38699e-07	1.26123e-07	3.60306e-09	0.0597478	0.0008284	0.0199281	0.253149	59.7049	314.289	2.06007	33.4121	1.54627e-05
1737	Prune	Fruit	81	2.01353	2.8999	4.79497e-07	0.29581	0.0265195	1.35539e-07	1.34443e-07	5.64935e-09	0.0303048	0.00142476	0.0118056	0.126883	370.417	3935.89	157.598	39.7462	1.74774e-05
1738	Puff pastry, cooked	SavorySweet	14	0.41068	3.63082	1.63144e-07	1.38784	0.00728407	2.7797e-07	7.84823e-08	2.60841e-09	0.0395125	0.000518401	0.0139741	0.166146	40.0049	204.185	1.50016	43.5718	1.55996e-05
1747	Puffed salty snacks, made from maize/corn, without peanuts	Grains	55	0.223318	1.59005	1.31698e-07	0.621176	0.00495387	1.1389e-07	4.40282e-08	3.02658e-09	0.0152576	0.000532151	0.0126075	0.062984	32.046	189.357	0.92109	26.6008	8.22271e-06
1752	Pumpkin, canned, drained	Vegetables	93	0.134624	1.13126	1.57231e-07	0.318316	0.00416817	6.75466e-08	2.01329e-08	2.35507e-09	0.0056951	0.00025304	0.00272722	0.0203723	7.39475	12.1434	3.16912	19.654	5.67342e-06
1753	Pumpkin, cooked	Vegetables	100	0.139041	1.12523	1.32466e-07	0.323021	0.0035971	5.78579e-08	2.2477e-08	7.66765e-10	0.0056838	0.000141128	0.00272886	0.0209522	6.36651	13.8156	4.03791	21.672	6.77863e-06
1759	Quail, meat and skin, cooked	MPE	62	1.20997	9.32572	5.71294e-07	1.49607	0.0241074	1.03188e-06	1.9053e-07	8.5316e-09	0.140525	0.00196463	0.0373237	0.583844	184.793	465.169	9.04666	90.6532	4.13612e-05
1761	Quiche Lorraine (eggs and lardoons quiche)	Mixed	27	0.570138	4.27553	2.249e-07	1.8246	0.00904746	4.75881e-07	8.72425e-08	3.49493e-09	0.0662352	0.000711686	0.0184558	0.28316	60.4512	245.048	2.4252	53.9473	2.10305e-05
1765	Quinoa, boiled/cooked in water, unsalted	Grains	91	0.35065	2.66143	1.10445e-07	0.15012	0.0072648	8.09592e-08	3.36884e-07	1.72745e-09	0.0134363	0.000105928	0.00619633	0.0544505	58.396	69.0082	13.6752	24.103	5.95232e-06
1771	Rabbit, meat, cooked	MPE	39	1.20997	9.32572	5.71294e-07	1.49607	0.0241074	1.03188e-06	1.9053e-07	8.5316e-09	0.140525	0.00196463	0.0373237	0.583844	184.793	465.169	9.04666	90.6532	4.13612e-05
1773	Rabbit, wild, meat, cooked	MPE	35	1.20997	9.32572	5.71294e-07	1.49607	0.0241074	1.03188e-06	1.9053e-07	8.5316e-09	0.140525	0.00196463	0.0373237	0.583844	184.793	465.169	9.04666	90.6532	4.13612e-05
1777	Radish, raw	Vegetables	100	0.0569647	0.60319	7.56903e-08	0.0879959	0.0021542	2.94494e-08	8.36419e-09	2.5691e-10	0.00303203	0.000169168	0.0012083	0.00821519	3.44537	4.52872	0.538542	8.25859	3.76807e-06
1778	Rainbow trout, farmed, roasted/baked	Seafood	82	1.71839	8.08319	8.79263e-07	2.92398	0.031774	4.11008e-07	1.52487e-07	5.05494e-09	0.0474769	0.0264322	0.123955	0.165957	89.8214	234.423	44.8467	131.706	3.31827e-05
1779	Rainbow trout, farmed, steamed	Seafood	79	1.71839	8.08319	8.79263e-07	2.92398	0.031774	4.11008e-07	1.52487e-07	5.05494e-09	0.0474769	0.0264322	0.123955	0.165957	89.8214	234.423	44.8467	131.706	3.31827e-05
1781	Raisin	Fruit	68	0.262113	1.04155	1.32694e-07	0.208704	0.00369962	4.92382e-08	3.19357e-08	6.23047e-10	0.00606823	0.000343157	0.00407346	0.0158103	13.8885	85.3813	19.4793	17.1312	9.83001e-06
1783	Rapeseed oil	Fats Oil	85	0.409637	3.23533	1.02825e-06	0.296285	0.00970862	2.73132e-07	1.42421e-07	3.91032e-09	0.0345061	0.000553272	0.0217263	0.157761	42.8185	289.543	0.431089	28.6661	3.40172e-05
1786	Raspberry, raw	Fruit	100	0.315159	1.46918	1.83884e-07	0.0789288	0.00940331	2.99133e-07	6.38323e-08	2.89264e-09	0.0420633	0.000388314	0.0150901	0.18045	79.1984	118.357	2.36665	14.9601	1.24911e-05
1787	Ratatouille cooked	Vegetables	91	0.211175	0.983681	1.32187e-07	0.778633	0.00429409	9.57327e-08	5.64708e-08	1.36289e-09	0.0118479	0.000235828	0.00576386	0.0455626	15.081	109.311	5.86786	29.9479	1.00639e-05
1788	Ravioli filled with meat, in tomato sauce, canned	Mixed	30	0.321412	3.22364	1.42364e-07	0.369381	0.00577856	2.7593e-07	5.70266e-08	2.88076e-09	0.0384067	0.000331248	0.0100594	0.16627	16.444	201.71	1.2336	19.751	7.24332e-06
1789	Ravioli filled with vegetables, in tomato sauce, canned	Mixed	31	0.262889	1.9824	1.34007e-07	0.413534	0.0049949	2.25452e-07	4.36676e-08	2.79712e-09	0.0301671	0.000423843	0.00915981	0.128127	33.1086	115.667	1.98521	20.0769	7.04985e-06
1792	Ray, roasted/baked	Seafood	75	2.34214	13.2222	2.88786e-06	1.62466	0.275078	3.00574e-06	5.78876e-08	8.84883e-09	0.396839	0.000517524	0.0961003	1.05101	53.7583	31.2742	0.548756	198.543	4.86826e-05
1794	Red berries (raspberries, strawberries, red currants, black currants) , raw	Fruit	100	0.315159	1.46918	1.83884e-07	0.0789288	0.00940331	2.99133e-07	6.38323e-08	2.89264e-09	0.0420633	0.000388314	0.0150901	0.18045	79.1984	118.357	2.36665	14.9601	1.24911e-05
1795	Red berries tart	SavorySweet	16	0.388129	2.61169	1.71244e-07	0.636221	0.00911815	3.20514e-07	7.31737e-08	2.96319e-09	0.0450655	0.000452638	0.0163904	0.191119	66.9445	166.563	2.41093	30.7859	1.2838e-05
1798	Red currant, raw	Fruit	100	0.233931	1.8047	2.43277e-07	0.300366	0.00507103	1.11743e-07	2.70266e-08	2.86612e-09	0.00969793	0.000731906	0.00425451	0.0305886	20.6465	-3.32219	5.63983	32.5079	1.9387e-05
1801	Red kidney bean, canned, drained	LegNut	84	0.14039	1.19974	1.30109e-07	0.303007	0.00430593	5.17304e-08	3.95108e-08	3.33281e-09	0.00430713	0.000345886	0.0107989	0.0136878	13.1544	149.78	0.246963	17.651	5.99859e-06
1802	Red kidney bean, cooked	LegNut	99	0.0575159	0.419522	3.55839e-08	0.22021	0.00146862	1.45848e-08	1.65705e-08	7.13896e-10	0.00166419	0.000113586	0.00451081	0.00511738	5.05581	65.0824	0.171721	8.65382	3.26954e-06
1807	Rhubarb, stalk, cooked, with sugar	Fruit	43	0.196702	1.76976	2.73071e-07	0.302684	0.00670546	1.76669e-07	6.53172e-08	1.23153e-09	0.0157141	0.000215879	0.00735166	0.0499716	11.1663	48.1691	0.322058	24.9719	1.04257e-05
1808	Rhubarb, stalk, raw	Fruit	100	0.0804511	0.718566	1.02332e-07	0.0476051	0.00250366	6.00664e-08	4.68057e-08	6.7632e-10	0.00664883	7.24454e-05	0.00529334	0.0309062	5.28749	33.4661	0.0819916	6.36608	2.72794e-06
1811	Rice noodle, cooked, unsalted	Grains	1	0.363508	1.3129	1.0062e-07	0.631884	0.00465082	8.6119e-08	2.17457e-07	7.05716e-10	0.0126332	0.000216494	0.00825119	0.0462599	21.1842	28.2466	23.9526	25.2801	7.43295e-06
1815	Rice pudding, refrigerated	SavorySweet	2	0.288775	1.69848	1.11816e-07	0.711155	0.00422609	1.4624e-07	1.10212e-07	1.10691e-09	0.0202611	0.000256461	0.00772662	0.0833396	22.5695	67.9925	10.1611	26.2529	7.77859e-06
1816	Rice-based drink, plain	Dairy	50	0.0616773	0.373446	6.2237e-08	0.167793	0.00143677	3.65919e-08	7.60066e-09	4.00767e-10	0.00365804	0.000117405	0.00167181	0.0129851	10.5255	22.4619	1.14521	8.21731	3.60644e-06
1817	Rice, brown, cooked, unsalted	Grains	65	0.444717	1.32179	7.54764e-08	0.234507	0.00428278	8.09183e-08	3.07433e-07	6.67093e-10	0.0129752	0.000234071	0.0096543	0.0490634	27.2722	28.6253	34.9771	14.8143	7.60612e-06
1819	Rice, cooked, unsalted	Grains	7	0.444717	1.32179	7.54764e-08	0.234507	0.00428278	8.09183e-08	3.07433e-07	6.67093e-10	0.0129752	0.000234071	0.0096543	0.0490634	27.2722	28.6253	34.9771	14.8143	7.60612e-06
1844	Rock-shaped coconut cake	SavorySweet	1	0.306221	1.75121	1.17362e-07	0.595069	0.00616851	2.4233e-07	4.84404e-08	3.12827e-09	0.0336405	0.000352335	0.0124404	0.139862	47.2786	112.024	4.57211	26.3134	7.85191e-06
1846	Rolls for hamburger/hotdog (buns), prepacked	Grains	22	0.214191	1.69947	1.02667e-07	0.549187	0.00399828	1.57239e-07	3.98117e-08	1.70573e-09	0.022248	0.000308863	0.0103395	0.0947009	22.2847	139.875	0.736931	18.7844	6.43092e-06
1847	Rolls for hamburger/hotdog (buns), wholemeal, prepacked	Grains	27	0.100022	0.681847	6.93532e-08	0.484129	0.00194999	6.01284e-08	1.10242e-08	8.46655e-10	0.00796279	0.000144717	0.00530802	0.0327842	9.71352	62.2656	0.288259	15.196	3.34983e-06
1850	Roquefort (blue cheese) sauce, prepacked	Dairy	37	0.472072	4.37507	2.59004e-07	1.08586	0.00860936	3.16839e-07	1.39177e-07	3.44737e-09	0.0449839	0.000566792	0.0167752	0.190127	51.3005	263.749	1.92046	37.1988	2.0827e-05
1851	Roquefort cheese, from ewe's milk	Dairy	26	0.773479	6.04293	2.37388e-07	0.686276	0.0089719	8.64432e-07	7.87422e-08	2.71221e-09	0.124388	0.000518623	0.0285688	0.546025	21.9436	642.878	1.2683	33.4507	1.14253e-05
1861	Rusk	SavorySweet	1	0.128834	0.949757	1.02009e-07	0.500675	0.00271326	7.62558e-08	1.66018e-08	1.15504e-09	0.00952959	0.000230896	0.00662529	0.0388673	14.486	82.5228	0.42713	18.5604	4.33211e-06
1869	Rutabaga or Swede, cooked	Vegetables	87	0.117093	0.946237	1.1298e-07	0.352017	0.0025587	4.20354e-08	1.58194e-08	4.79802e-10	0.00386579	0.000120328	0.00209022	0.010829	24.6073	13.2868	2.73979	19.9131	5.83123e-06
1870	Rutabaga or Swede, raw	Vegetables	100	0.0654063	0.458752	7.88764e-08	0.0853747	0.00149834	2.73986e-08	1.17962e-08	3.10668e-10	0.0024698	7.13538e-05	0.00160468	0.00757478	20.3101	10.85	2.20177	6.15034	2.8607e-06
1871	Rye bread, and wheat	Grains	8	0.104139	0.671307	8.07847e-08	0.496971	0.00217261	5.99864e-08	1.98664e-08	9.10801e-10	0.00742789	0.000160035	0.0073221	0.0298652	9.00733	48.6031	0.253415	16.2044	4.26473e-06
1876	Saccharin sweetener	SavorySweet	1	0.139996	0.783041	1.27315e-07	0.165167	0.00258322	1.23695e-07	1.05143e-08	5.55809e-10	0.0167396	0.000184181	0.00525711	0.0693345	12.3652	31.6571	2.31423	11.8503	6.9137e-06
1891	Salad dressing, (50-75% of oil), prepacked	SauceCondiment	46	0.437092	2.68061	3.61686e-07	0.921864	0.0100629	2.51781e-07	1.65302e-07	4.64575e-09	0.0316507	0.000706281	0.0206265	0.133401	49.7342	349.798	4.19405	41.9386	2.48445e-05
1893	Salad dressing, reduced fat, prepacked	SauceCondiment	26	0.495378	3.01087	3.61807e-07	0.911162	0.0107317	3.19932e-07	1.67764e-07	4.9999e-09	0.0422788	0.000787538	0.0233444	0.183091	60.1404	388.414	4.97176	42.0393	2.17921e-05
1894	Salami	MPE	5	0.862269	6.07975	2.92116e-07	2.71606	0.0125915	8.04338e-07	8.13164e-08	4.97103e-09	0.112268	0.000947317	0.0270716	0.484232	91.3876	334.274	4.26213	78.6644	2.22495e-05
1900	Salmon carpaccio, w marinade	Mixed	72	0.781682	6.42012	6.53294e-07	0.962281	0.0268461	3.93088e-07	1.59286e-07	6.34216e-09	0.0448044	0.00160718	0.0753966	0.180131	92.6125	320.337	1.12747	71.1083	6.51721e-05
1906	Salmon, canned, drained	Seafood	85	1.22821	9.66774	8.81113e-07	1.20139	0.0391718	6.23746e-07	2.26317e-07	3.34324e-08	0.0663822	0.00479839	0.0924064	0.23844	126.911	394.731	2.83475	102.937	0.000124761
1907	Salmon, farmed, roasted/baked	Seafood	86	0.973433	7.73427	7.98991e-07	1.76422	0.032394	4.76596e-07	1.9515e-07	7.76274e-09	0.0543216	0.00198199	0.0911774	0.218112	111.794	387.81	1.32233	98.2354	8.30547e-05
1910	Salmon, raw, farmed	Seafood	86	0.773691	6.35468	6.46624e-07	0.954226	0.0265679	3.89023e-07	1.57628e-07	6.27632e-09	0.0443395	0.00159041	0.0746119	0.178257	91.6475	317.005	1.11593	70.4148	6.45071e-05
1911	Salmon, smoked	Seafood	83	1.10096	8.7663	8.97985e-07	2.29767	0.0362858	5.35069e-07	2.15234e-07	8.64166e-09	0.0604683	0.00232511	0.0996848	0.24045	124.127	426.917	1.80239	118.879	8.86181e-05
1912	Salmon, steamed	Seafood	85	0.973433	7.73427	7.98991e-07	1.76422	0.032394	4.76596e-07	1.9515e-07	7.76274e-09	0.0543216	0.00198199	0.0911774	0.218112	111.794	387.81	1.32233	98.2354	8.30547e-05
1915	Salsify, cooked	Vegetables	54	0.113508	0.936472	1.11942e-07	0.29029	0.00253063	4.14368e-08	1.55565e-08	4.68389e-10	0.00380667	0.00011697	0.00207724	0.0107278	24.569	13.2213	2.73528	18.5621	5.44665e-06
1923	Salty snacks, crackers, plain	SavorySweet	31	0.223318	1.59005	1.31698e-07	0.621176	0.00495387	1.1389e-07	4.40282e-08	3.02658e-09	0.0152576	0.000532151	0.0126075	0.062984	32.046	189.357	0.92109	26.6008	8.22271e-06
1924	Salty snacks, crackers, reduced fat	SavorySweet	27	0.223318	1.59005	1.31698e-07	0.621176	0.00495387	1.1389e-07	4.40282e-08	3.02658e-09	0.0152576	0.000532151	0.0126075	0.062984	32.046	189.357	0.92109	26.6008	8.22271e-06
1934	Sandwich made with French bread, chicken, raw vegetables (lettuce & tomato) and mayonnaise	Mixed	23	0.468838	3.51077	2.51366e-07	0.848659	0.00979123	3.59908e-07	8.36733e-08	3.52514e-09	0.0486395	0.000774972	0.016528	0.202421	63.8671	210.257	3.60947	42.9114	1.64727e-05
1936	Sandwich made with French bread, egg, raw vegetables (tomato and lettuce) and mayonnaise	Mixed	33	0.297007	1.93078	1.50395e-07	0.753143	0.00576919	2.34088e-07	5.67819e-08	2.19283e-09	0.032013	0.000449409	0.0110885	0.136553	33.8142	142.07	2.30789	30.1118	9.52787e-06
1938	Sandwich made with French bread, ham and emmental cheese	Mixed	18	0.589658	4.76276	7.35199e-07	1.5947	0.00993722	4.87069e-07	7.7754e-08	3.55104e-09	0.0679419	0.000749418	0.0197174	0.288626	59.6123	252.28	2.6749	56.493	1.72093e-05
1944	Sandwich made with French bread, pork, raw vegetables (lettuce & tomato) and mayonnaise	Mixed	23	0.381473	2.67626	4.54862e-07	1.16676	0.00671054	3.10575e-07	4.84545e-08	2.39614e-09	0.0428075	0.000505881	0.0127165	0.181326	39.4176	148.268	2.44843	42.1618	1.19444e-05
1945	Sandwich made with French bread, raw vegetables and mayonnaise	Mixed	35	0.319348	2.30967	1.73851e-07	0.772727	0.00647331	2.42283e-07	5.18156e-08	2.24247e-09	0.0327219	0.000502896	0.0107743	0.13586	39.8644	126.396	2.54309	33.8151	1.11999e-05
1946	Sandwich made with French bread, salami and butter	Mixed	10	0.652322	4.8517	9.94143e-07	1.91474	0.0106281	5.60719e-07	6.85804e-08	3.84597e-09	0.0785202	0.000798967	0.0212751	0.334299	65.9903	255.088	3.17222	66.0479	1.90333e-05
1948	Sandwich made with French bread, tuna, raw vegetables (tomato and lettuce) and mayonnaise	Mixed	35	0.391727	2.49737	4.05942e-07	0.758193	0.0306237	3.76211e-07	4.01097e-08	2.09472e-09	0.0492637	0.000313207	0.0157998	0.145416	19.013	85.8058	1.25887	43.7047	1.40644e-05
1950	Sandwich made with French bread, turkey, raw vegetables (lettuce & tomato) and mayonnaise	Mixed	34	0.319348	2.30967	1.73851e-07	0.772727	0.00647331	2.42283e-07	5.18156e-08	2.24247e-09	0.0327219	0.000502896	0.0107743	0.13586	39.8644	126.396	2.54309	33.8151	1.11999e-05
1952	Sandwich made with panini bread, raw cured ham, mozzarella cheese and tomato	Mixed	20	0.55131	4.39915	7.16125e-07	1.55789	0.00926975	4.51576e-07	6.98855e-08	3.27737e-09	0.0632898	0.000718549	0.018232	0.268204	55.0696	227.713	2.56509	54.9564	1.62054e-05
1961	Sauce, pepper, prepacked	SauceCondiment	100	0.197474	1.67735	1.82584e-07	0.919451	0.00498077	1.19424e-07	3.53234e-08	1.14472e-09	0.0135611	0.000246581	0.00468693	0.0527683	16.8082	63.1542	0.573387	29.7833	1.47321e-05
1964	Sauce, pesto, prepacked	SauceCondiment	61	0.451936	2.58248	2.60749e-07	0.884689	0.00793681	2.79846e-07	1.10505e-07	3.14323e-09	0.0384982	0.000629737	0.0185426	0.16095	39.2829	319.713	9.72739	35.055	1.75729e-05
1966	Sauerkraut, without garnish, drained, cooked	Vegetables	100	0.123493	0.999707	1.04853e-07	0.780282	0.00276787	4.5769e-08	2.00831e-08	4.753e-10	0.00500936	0.000224698	0.00347462	0.0148693	12.1994	13.4683	0.713888	27.8229	7.07432e-06
1970	Sausage meat, pork and beef, raw	MPE	1	0.716214	5.09046	6.35789e-07	1.82043	0.0109073	6.82385e-07	6.87207e-08	4.15421e-09	0.0958289	0.000809898	0.0229706	0.413215	78.0076	278.614	3.5379	59.974	1.88663e-05
1971	Sausage meat, pure pork, raw	MPE	8	0.716214	5.09046	6.35789e-07	1.82043	0.0109073	6.82385e-07	6.87207e-08	4.15421e-09	0.0958289	0.000809898	0.0229706	0.413215	78.0076	278.614	3.5379	59.974	1.88663e-05
1979	Savoy-style fondue (cheese wine and bread)	Dairy	33	0.389306	3.72276	1.96546e-07	0.956036	0.00716233	2.79987e-07	9.83019e-08	2.61031e-09	0.0375517	0.000550098	0.0138221	0.158361	39.0851	207.939	1.23523	32.907	1.32504e-05
1981	Scallop, with coral, cooked	Seafood	79	1.62026	11.2322	2.13373e-06	1.36687	0.159317	1.73499e-06	7.78363e-08	7.26825e-09	0.227383	0.000929729	0.0569682	0.620229	76.2547	38.8675	0.619452	151.123	8.8862e-05
1992	Seaweed, agar, raw	Vegetables	100	1.23188	6.76641	1.01692e-06	11.05	0.0388753	7.17291e-07	7.43575e-08	6.48267e-09	0.0997333	0.00186793	0.0132801	0.12735	44.5552	26.4762	3.10249	315.057	8.75577e-05
2001	Sesame oil	Fats Oil	78	0.409637	3.23533	1.02825e-06	0.296285	0.00970862	2.73132e-07	1.42421e-07	3.91032e-09	0.0345061	0.000553272	0.0217263	0.157761	42.8185	289.543	0.431089	28.6661	3.40172e-05
2002	Sesame seed	LegNut	100	1.02255	5.2063	4.62675e-07	0.398906	0.026532	7.81475e-07	2.82651e-07	1.21546e-08	0.117454	0.00284771	0.0848507	0.495623	38.0035	1112.31	3.39226	48.9656	3.88687e-05
2020	Shortbread cookie w coconut	SavorySweet	1	0.32723	2.48793	1.37556e-07	0.670345	0.0062047	2.48114e-07	6.13849e-08	2.87496e-09	0.0346828	0.00042635	0.0138294	0.146787	43.1602	170.35	2.80001	24.5269	9.75718e-06
2021	Shortbread cookie with cocoa or chocolate, or praline or other	SavorySweet	1	0.467886	5.91921	1.52228e-07	0.703665	0.0105667	2.79669e-07	6.42467e-08	3.44037e-09	0.0379871	0.000743507	0.0201253	0.160898	40.1934	297.574	1.59234	30.8166	1.0955e-05
2022	Shortbread cookie with fruit (apple, red berries, etc.)	SavorySweet	1	0.307909	2.41889	1.35139e-07	0.768055	0.00539756	2.42178e-07	5.44825e-08	1.97726e-09	0.0335563	0.000406418	0.0119351	0.143007	32.6046	153.272	1.97303	26.3908	9.44599e-06
2030	Shrimp or prawn, cooked	Seafood	65	0.791265	7.64159	2.5755e-06	0.76961	0.0357137	5.91019e-07	1.22416e-07	1.5448e-08	0.0640174	0.00127845	0.0279641	0.186658	75.1277	246.982	1.95233	81.0446	4.68486e-05
2038	Smoothie	Beverages	65	0.115076	0.695225	9.26595e-08	0.650891	0.0022672	5.05206e-08	1.29375e-08	5.13334e-10	0.00560781	0.000101372	0.00230433	0.0216087	8.97846	18.6847	2.55087	22.4495	5.51083e-06
2039	Snail in parsley butter, cooked	Seafood	100	0.557107	5.32016	2.66647e-07	2.04703	0.0105102	3.44439e-07	1.06906e-07	3.19528e-09	0.0473219	0.000952965	0.0166015	0.193293	48.2227	239.603	1.82949	67.0209	2.24607e-05
2043	Snow pea, boiled/cooked in water	Vegetables	94	0.187298	1.4672	1.70021e-07	0.35147	0.00424322	5.34794e-08	1.45677e-08	2.48387e-09	0.00628785	0.000526826	0.0163403	0.0224238	30.3131	231.222	1.42736	21.4507	6.28738e-06
2044	Snow pea, cooked	Vegetables	94	0.187298	1.4672	1.70021e-07	0.35147	0.00424322	5.34794e-08	1.45677e-08	2.48387e-09	0.00628785	0.000526826	0.0163403	0.0224238	30.3131	231.222	1.42736	21.4507	6.28738e-06
2045	Snow pea, raw	Vegetables	100	0.128576	0.913096	1.28596e-07	0.137749	0.00296444	3.7708e-08	1.09497e-08	2.03607e-09	0.00459387	0.000422219	0.0138149	0.0175873	25.2275	197.474	1.08209	8.62318	3.58042e-06
2048	Soft cake filled with chocolate or chocolate drops or milk	SavorySweet	31	0.609748	9.34054	1.58505e-07	0.671209	0.0165264	2.92599e-07	6.77023e-08	6.05115e-09	0.036313	0.0010661	0.0254961	0.148591	40.4094	381.918	2.00108	42.0102	1.03e-05
2049	Soft cake filled with fruits, mini sponge roll type	SavorySweet	30	0.317007	1.99806	1.41964e-07	0.632705	0.00710571	2.63851e-07	5.57661e-08	2.27372e-09	0.0365748	0.000377812	0.0122029	0.153856	50.4676	114.776	2.15081	28.7688	1.31393e-05
2050	Soft cake with nuts	SavorySweet	36	0.510012	3.40482	2.13309e-07	0.737648	0.00895965	3.28915e-07	7.46202e-08	2.54681e-09	0.0474688	0.000517184	0.0152317	0.199821	44.8568	280.961	11.8545	35.1423	2.51534e-05
2052	Soft cake, plain, sponge cake type	SavorySweet	1	0.344743	2.81547	1.25815e-07	0.676914	0.00605701	2.84109e-07	6.15514e-08	2.13971e-09	0.0399096	0.000408218	0.0124519	0.169705	37.6	161.335	2.10578	27.9018	9.16536e-06
2055	Soft drink, carbonated, without fruit juice, with sugar and artificial sweetener(s)	Beverages	1	0.0952383	0.512049	8.16102e-07	0.25645	0.00173828	3.59726e-08	6.96302e-09	3.45335e-10	0.00390408	8.55532e-05	0.00106071	0.0136439	9.77113	13.3886	1.56636	12.0859	2.1969e-05
2057	Soft waffle (Brussels-style), plain or with sugar, prepacked	Grains	16	0.305706	2.60974	1.17615e-07	0.656608	0.00551849	2.37382e-07	5.38821e-08	1.92728e-09	0.0332815	0.000354742	0.0114714	0.140677	31.7903	149.558	1.71996	26.8486	8.49355e-06
2058	Soft waffle (Brussels-style), with chocolate, prepacked	Grains	10	0.411123	5.32923	1.31066e-07	0.660568	0.00971155	2.31575e-07	5.86482e-08	3.4804e-09	0.0307112	0.000606175	0.0168525	0.127194	32.0872	244.33	1.53104	32.4827	9.26579e-06
2069	Solid vegetable fat (margarine type), for frying	Fats Oil	44	0.447676	2.83134	2.828e-07	0.409845	0.0104463	2.76793e-07	1.67329e-07	4.94816e-09	0.036387	0.000720428	0.0236254	0.161346	53.6214	417.673	4.97493	31.4023	1.7704e-05
2070	Sorbet, in box	SavorySweet	32	0.212161	0.987397	3.8199e-07	0.91676	0.0036427	9.40839e-08	3.09182e-08	1.13123e-09	0.00978822	0.000162706	0.0048015	0.0370215	89.1213	61.9499	4.60781	31.1389	8.44193e-06
2077	Soup, Asian-style with noodles, prepacked, to be reheated	Mixed	47	0.376932	3.15123	7.50402e-07	0.733124	0.0129537	2.37545e-07	5.43753e-08	4.78945e-09	0.0254247	0.000824019	0.0124296	0.0784509	35.4292	92.5442	4.18097	45.0131	2.289e-05
2079	Soup, asparagus, prepacked, to be reheated	Vegetables	34	0.205131	1.50268	1.63516e-07	0.665224	0.00506662	1.24348e-07	4.61289e-08	1.42423e-09	0.0138237	0.000386395	0.00788035	0.0502975	20.8278	71.0327	1.71378	27.0145	1.36772e-05
2080	Soup, carrots, prepacked, to be reheated	Vegetables	67	0.0732008	0.451218	6.55114e-08	0.558461	0.00133186	3.28705e-08	1.12578e-08	3.27358e-10	0.00287583	0.000102538	0.00178676	0.00946721	7.85088	15.2668	0.89152	16.5203	3.20131e-06
2083	Soup, chicken and vegetables, prepacked, to be reheated	Mixed	49	0.0181229	0.133754	1.30583e-08	0.0854604	0.000456719	9.85535e-09	2.62741e-09	1.02587e-10	0.00101026	3.84047e-05	0.000528451	0.00333658	1.46682	3.11518	0.1583	2.91602	1.5487e-06
2085	Soup, chicken and vermicelli, prepacked, to be reheated	Mixed	18	0.150282	1.00199	1.06476e-07	0.610309	0.00300965	9.32841e-08	2.78381e-08	8.88684e-10	0.0108015	0.000222322	0.00462094	0.043687	14.5472	41.0226	2.17969	21.5476	6.37366e-06
2088	Soup, fish and/or crustacean, prepacked, to be reheated	Mixed	88	1.44334	8.31251	1.77228e-06	1.15934	0.142541	1.57238e-06	8.84768e-08	6.71239e-09	0.207757	0.000811535	0.053077	0.562099	47.8397	64.0226	2.72174	127.776	0.000100938
2091	Soup, green vegetables, prepacked, to be reheated	Mixed	49	0.140742	1.06588	1.18307e-07	0.617884	0.00354095	7.87306e-08	2.24572e-08	7.91281e-10	0.00779078	0.000276356	0.00441719	0.026953	10.5445	26.0316	1.50926	22.975	9.09104e-06
2093	Soup, leek and potato, prepacked, to be reheated	Vegetables	36	0.0687631	0.454841	6.4413e-08	0.553736	0.00136192	3.54142e-08	1.30548e-08	3.1563e-10	0.00292921	9.5036e-05	0.00163279	0.0115134	3.91653	12.8625	0.469303	16.2736	2.98717e-06
2096	Soup, minestrone, prepacked, to be reheated	Vegetables	44	0.104107	0.523844	7.83571e-08	0.563951	0.00191138	4.97918e-08	2.20964e-08	6.0611e-10	0.00517265	0.000135073	0.00307549	0.0198847	7.42045	49.3074	2.29132	17.7012	4.34813e-06
2101	Soup, mushrooms, prepacked, to be reheated	Vegetables	17	0.458255	3.61666	2.04676e-07	0.755459	0.00781558	2.03647e-07	5.22863e-08	1.85286e-09	0.0226776	0.000593184	0.0123337	0.084827	37.7504	82.9137	16.5026	47.6173	1.87396e-05
2103	Soup, onions, prepacked, to be reheated	Vegetables	31	0.264688	2.23972	1.96673e-07	0.728781	0.00679636	1.67971e-07	4.50905e-08	1.62466e-09	0.0187069	0.000547477	0.00963359	0.0685544	24.913	75.3913	2.03745	32.0541	1.71368e-05
2108	Soup, split peas, prepacked, to be reheated	Vegetables	36	0.0716049	0.464292	6.76137e-08	0.555227	0.00141925	3.11093e-08	9.30684e-09	4.3051e-10	0.00275316	0.000120967	0.00245274	0.00910516	4.2855	23.181	0.572436	16.5819	3.20248e-06
2110	Soup, tomatoes and vermicelli, prepacked, to be reheated	Mixed	37	0.0903508	0.584096	8.03263e-08	0.57524	0.00183172	4.23103e-08	1.66862e-08	4.82424e-10	0.0040052	0.00013149	0.00256482	0.0141587	4.57385	16.3829	1.31444	18.598	4.48853e-06
2112	Soup, tomatoes, prepacked, to be reheated	Mixed	21	0.0630449	0.418083	6.17367e-08	0.552197	0.00117612	2.92845e-08	8.91075e-09	2.88138e-10	0.00236834	9.10488e-05	0.00137043	0.00764855	2.42912	7.77418	0.453994	16.3093	3.04155e-06
2121	Soy drink, flavoured, with sugar	Dairy	58	0.0462956	0.442977	5.98621e-08	0.149129	0.00126531	2.63811e-08	6.88373e-09	3.81464e-10	0.00209337	0.000126352	0.00158472	0.00631521	4.13328	27.1671	0.115874	7.58268	1.96092e-06
2123	Soy drink, plain, prepacked	Dairy	68	0.0436277	0.435557	5.90732e-08	0.103539	0.00124435	2.59375e-08	6.68869e-09	3.72957e-10	0.00204942	0.000123859	0.00157508	0.00623995	4.10392	27.1186	0.111382	6.58176	1.67662e-06
2125	Soy oil	Fats Oil	82	0.360387	2.65241	9.38311e-07	0.228923	0.00989303	1.24135e-07	7.52868e-08	4.46263e-09	0.0169524	0.00108694	0.0212465	0.0625784	165.171	383.258	0.40086	20.0371	2.62691e-05
2126	Soy patty or vegetable escalope	LegNut	60	0.278983	1.842	1.85674e-07	2.13679	0.00540551	9.71383e-08	4.33782e-08	2.64146e-09	0.0122265	0.000532142	0.0102525	0.0424003	36.7648	153.285	0.741477	61.8742	1.03296e-05
2129	Soy sauce, prepacked	SauceCondiment	56	0.099203	0.743117	1.46574e-07	0.694233	0.00210208	3.8489e-08	1.38024e-08	6.4166e-10	0.0042709	0.000163382	0.00292391	0.0144451	9.28984	31.861	0.38927	21.8954	5.74611e-06
2143	Spinach w cream sauce	Vegetables	94	0.219081	2.00854	1.14377e-07	0.823462	0.00402764	1.34219e-07	4.39038e-08	1.22713e-09	0.0180276	0.000237325	0.00733817	0.0738437	26.3365	68.2381	0.782023	28.0684	1.03667e-05
2145	Spinach, cooked	Vegetables	100	0.0881587	0.805183	9.53066e-08	0.41758	0.00212627	3.58378e-08	1.11129e-08	3.61585e-10	0.0031377	8.91245e-05	0.0024377	0.00892233	15.3774	-19.3603	0.503107	19.4821	6.81603e-06
2146	Spinach, frozen, cooked	Vegetables	100	0.118702	0.974482	1.05508e-07	0.827899	0.00261058	4.11622e-08	1.37859e-08	5.05568e-10	0.00388389	0.000179446	0.00267916	0.0102693	15.4936	-15.8671	0.65871	29.1342	8.55913e-06
2148	Spinach, puree	Vegetables	83	0.0813254	0.72024	8.61481e-08	0.37989	0.00202524	3.50706e-08	1.07963e-08	3.37423e-10	0.00300737	8.4324e-05	0.00241241	0.00867752	14.94	-19.4444	0.469619	17.4623	6.48891e-06
2149	Spinach, raw	Vegetables	100	0.0458987	0.392204	6.60934e-08	0.171234	0.00123936	2.34881e-08	8.0259e-09	2.24137e-10	0.00197867	4.9529e-05	0.00193147	0.00621239	12.5047	-17.0183	0.307024	7.42313	4.01969e-06
2155	Split pea, cooked	LegNut	89	0.0567784	0.377373	3.87154e-08	0.219489	0.00115096	1.54047e-08	4.275e-09	6.86245e-10	0.00180837	0.000163509	0.0043865	0.00591176	8.02636	62.8654	0.475728	8.25439	2.37629e-06
2157	Sponge cake filled and covered with chocolate	SavorySweet	1	0.609748	9.34054	1.58505e-07	0.671209	0.0165264	2.92599e-07	6.77023e-08	6.05115e-09	0.036313	0.0010661	0.0254961	0.148591	40.4094	381.918	2.00108	42.0102	1.03e-05
2159	Sponge cake w fruit mousse	SavorySweet	3	0.317007	1.99806	1.41964e-07	0.632705	0.00710571	2.63851e-07	5.57661e-08	2.27372e-09	0.0365748	0.000377812	0.0122029	0.153856	50.4676	114.776	2.15081	28.7688	1.31393e-05
2166	Squash, all types, raw	Vegetables	100	0.087264	0.620344	9.64467e-08	0.113395	0.00241131	4.14563e-08	1.77206e-08	5.66099e-10	0.00407676	9.20344e-05	0.00216252	0.0163276	4.7275	11.3587	3.31691	8.81261	4.00097e-06
2169	Squash, spaghetti, pulp, cooked	Vegetables	76	0.139041	1.12523	1.32466e-07	0.323021	0.0035971	5.78579e-08	2.2477e-08	7.66765e-10	0.0056838	0.000141128	0.00272886	0.0209522	6.36651	13.8156	4.03791	21.672	6.77863e-06
2172	Squid fritter, Roman-style	Seafood	65	0.89443	5.26213	1.1115e-06	0.494306	0.104242	1.14156e-06	2.2284e-08	3.37507e-09	0.150079	0.000196872	0.0363256	0.397231	21.1601	12.3422	0.318532	76.0947	1.78339e-05
2173	Squid, boiled/cooked in water	Seafood	72	1.10271	6.5554	1.36426e-06	0.818558	0.126231	1.38235e-06	2.81574e-08	4.15233e-09	0.181748	0.000255073	0.0439754	0.480719	26.5462	15.2395	0.410903	99.2275	2.31169e-05
2175	Squid, raw	Seafood	89	1.98333	11.9679	2.44738e-06	1.09227	0.229638	2.51324e-06	5.30336e-08	7.51634e-09	0.33029	0.000500505	0.0803404	0.874597	48.3455	27.392	0.714663	167.688	3.93282e-05
2176	Stewed lamb garnished with potatoes and other vegetables	Mixed	48	2.99483	25.9526	6.88783e-07	1.38632	0.0422303	3.09089e-06	5.04297e-07	1.40764e-08	0.455277	0.0018144	0.101294	2.01181	126.308	2769.44	9.0328	82.6978	4.20905e-05
2181	Strawberries tart	SavorySweet	20	0.298129	1.7794	4.36124e-07	0.618438	0.00558832	1.71871e-07	5.29778e-08	1.92588e-09	0.0208343	0.000253627	0.00921732	0.0846079	117.246	127.102	5.59505	27.7359	8.29909e-06
2182	Strawberry flavoured milk, with sugar, partially skimmed, fortified with vitamins D	Dairy	18	0.156249	1.38051	8.31773e-07	0.298396	0.00275446	9.25277e-08	2.69174e-08	8.37958e-10	0.0123056	0.000161566	0.00386837	0.0505652	12.4689	60.6547	0.412782	13.6677	2.31831e-05
2186	Strawberry, raw	Fruit	100	0.131804	0.498048	9.092e-08	0.105734	0.00251246	5.64687e-08	2.85437e-08	6.49867e-10	0.00731543	9.98492e-05	0.00507065	0.0295305	11.4224	76.5042	6.88593	7.93903	3.28728e-06
2187	Stuffed cabbage	Mixed	57	0.609686	4.31454	4.85474e-07	1.98608	0.00989767	5.25361e-07	8.59108e-08	3.51744e-09	0.0726075	0.000689739	0.0200173	0.311749	60.9833	238.007	3.03676	64.2002	1.74052e-05
2188	Stuffed tomatoes	Mixed	55	0.601133	4.23908	4.66789e-07	1.94916	0.00954397	5.14633e-07	7.26738e-08	3.44968e-09	0.0713137	0.000690012	0.0181823	0.304128	60.6388	224.115	3.78749	63.5743	1.78519e-05
2190	Sugar and chocolate coated peanut	SavorySweet	38	0.69508	9.71683	2.10677e-07	0.664922	0.0184872	3.24631e-07	8.97162e-08	7.36672e-09	0.0395713	0.0011876	0.0281852	0.16195	70.8898	431.444	6.1163	42.9432	1.32304e-05
2191	Sugar-coated almond	SavorySweet	51	0.410659	1.72989	1.48231e-07	0.555655	0.0087699	2.39786e-07	4.72879e-08	2.07439e-09	0.0339699	0.000434788	0.0144565	0.140127	107.285	168.319	13.3976	28.347	1.24778e-05
2192	Sugar, brown	SavorySweet	7	0.394721	1.1091	1.52991e-07	0.100744	0.00491597	1.06075e-07	2.52733e-07	1.92948e-08	0.0140805	0.000323945	0.00591028	0.0592059	438.902	93.8361	8.46122	8.06231	6.0857e-06
2194	Sugar, white	SavorySweet	1	0.122093	0.614236	6.32841e-08	0.108594	0.00226698	1.19621e-07	8.38638e-09	4.62918e-10	0.0162458	0.000156086	0.00515329	0.0684608	8.53553	33.3301	2.11829	8.18392	4.90539e-06
2195	Sunflower oil	Fats Oil	81	0.409808	2.57904	9.9094e-07	0.297914	0.00933226	1.62673e-07	1.34601e-07	9.11846e-09	0.0213891	0.00136556	0.0291528	0.097412	90.5927	554.719	1.27559	22.9428	2.67381e-05
2196	Sunflower seed	LegNut	100	0.418328	3.25085	2.21113e-07	0.359539	0.00922605	1.85206e-07	1.56191e-07	8.53087e-09	0.0225559	0.00142076	0.0285914	0.103504	64.8873	543.212	1.79989	28.3625	1.04026e-05
2197	Sunflower seed, grilled, salted	LegNut	100	0.418328	3.25085	2.21113e-07	0.359539	0.00922605	1.85206e-07	1.56191e-07	8.53087e-09	0.0225559	0.00142076	0.0285914	0.103504	64.8873	543.212	1.79989	28.3625	1.04026e-05
2201	Surmullet or red mullet, raw	Seafood	85	1.24355	6.73354	1.33817e-06	0.56531	0.119779	1.3128e-06	1.17856e-07	5.07825e-09	0.173502	0.000468875	0.0418558	0.454697	40.0076	17.8106	0.756955	96.0774	0.000152801
2202	Surmullet or red mullet, steamed	Seafood	71	1.55004	8.30811	1.64313e-06	1.23435	0.146505	1.60828e-06	1.46227e-07	6.30144e-09	0.212377	0.000602121	0.0512228	0.556104	49.1891	22.3248	0.964072	129.224	0.000189968
2203	Sushi or maki with seafood products	Mixed	52	0.456995	2.58235	1.83216e-07	0.442098	0.0100512	1.67178e-07	2.02005e-07	1.62539e-09	0.0180843	0.000597936	0.0150828	0.0562079	30.0009	70.1618	23.013	30.4936	1.65712e-05
2206	Sweet and sour sauce, prepacked	SauceCondiment	1	0.16785	1.06232	1.97031e-07	0.824434	0.00354877	7.95718e-08	4.20763e-08	1.19026e-09	0.00901424	0.000222745	0.00507927	0.0330267	13.8555	54.2601	2.02853	28.5374	1.22057e-05
2207	Sweet corn, canned, drained	Vegetables	42	0.181851	1.33071	1.44683e-07	0.257873	0.00462395	1.21159e-07	2.86697e-08	3.49614e-09	0.0132797	0.000376547	0.00499794	0.054744	29.6139	61.8219	3.485	16.6265	4.90381e-06
2208	Sweet corn, frozen, raw	Vegetables	67	0.159328	1.01008	9.49985e-08	0.65504	0.00277458	8.11466e-08	2.3888e-08	9.60449e-10	0.0102846	0.000222979	0.0041227	0.0417752	22.5682	51.4133	3.06702	23.3453	6.37197e-06
2212	Sweet pepper, green, cooked	Vegetables	90	0.164053	1.78536	1.48976e-07	0.40664	0.0049251	6.85831e-08	1.99231e-08	6.14947e-10	0.00740293	0.000429972	0.00271705	0.0178953	8.75024	9.566	1.84289	28.741	9.74202e-06
2213	Sweet pepper, green, raw	Vegetables	100	0.108676	1.18546	1.1058e-07	0.184979	0.00354817	5.06378e-08	1.55343e-08	4.36132e-10	0.00554845	0.000339305	0.0021524	0.0137106	6.76814	7.72074	1.43782	14.8642	6.53784e-06
2214	Sweet pepper, green, yellow or red, raw	Vegetables	100	0.108676	1.18546	1.1058e-07	0.184979	0.00354817	5.06378e-08	1.55343e-08	4.36132e-10	0.00554845	0.000339305	0.0021524	0.0137106	6.76814	7.72074	1.43782	14.8642	6.53784e-06
2216	Sweet pepper, red, cooked	Vegetables	90	0.164053	1.78536	1.48976e-07	0.40664	0.0049251	6.85831e-08	1.99231e-08	6.14947e-10	0.00740293	0.000429972	0.00271705	0.0178953	8.75024	9.566	1.84289	28.741	9.74202e-06
2217	Sweet pepper, red, raw	Vegetables	100	0.108676	1.18546	1.1058e-07	0.184979	0.00354817	5.06378e-08	1.55343e-08	4.36132e-10	0.00554845	0.000339305	0.0021524	0.0137106	6.76814	7.72074	1.43782	14.8642	6.53784e-06
2219	Sweet potato, cooked	Vegetables	63	0.0817673	0.711027	1.00846e-07	0.205859	0.00210901	4.89507e-08	1.72619e-08	5.21486e-10	0.00411827	0.000150054	0.00210383	0.0146035	7.12255	35.7878	1.01737	11.8146	3.71126e-06
2220	Sweet potato, puree, cooked with cream	Vegetables	40	0.118693	0.919373	8.46989e-08	0.575992	0.00227688	6.77133e-08	2.50453e-08	7.25266e-10	0.00793091	0.000169813	0.00354186	0.0311373	9.59029	47.7136	0.791356	18.2563	6.70254e-06
2223	Sweetbread, calf, sautéed/pan-fried	MPE	53	2.95086	30.7404	9.8208e-07	1.94115	0.0571898	2.07216e-06	5.93275e-07	1.47799e-08	0.306196	0.00301329	0.212079	1.30862	263.842	2075.35	8.53393	141.528	5.23098e-05
2226	Swiss chard, cooked	Vegetables	100	0.108963	1.04566	1.15027e-07	0.494995	0.00264476	4.38671e-08	1.4225e-08	4.53408e-10	0.00383419	0.000120865	0.00304406	0.0109936	18.9619	-23.4424	0.60549	23.2922	8.199e-06
2227	Swiss chard, raw	Vegetables	100	0.0584468	0.543867	8.06281e-08	0.207774	0.00157202	2.89667e-08	1.04313e-08	2.88072e-10	0.00244275	7.18132e-05	0.00242124	0.00771565	15.4772	-20.5928	0.374651	9.04305	4.88767e-06
2229	Swordfish, roasted/baked	Seafood	83	1.02539	5.16462	9.57301e-07	1.11843	0.0790253	8.87493e-07	1.13546e-07	5.00236e-09	0.116709	0.000867053	0.0275445	0.298742	29.3174	18.679	0.642664	86.2524	0.00020339
2230	Syrup (mint, strawberries flavouredetc.), with sugar diluted in water	SavorySweet	1	0.0211579	0.102313	1.22335e-07	0.0230428	0.000350941	1.35268e-08	1.57748e-09	8.21966e-11	0.00173716	2.09987e-05	0.000551595	0.00712835	1.49694	4.00248	0.443929	1.7102	3.4544e-06
2232	Syrup, agave	SavorySweet	1	0.665083	4.7169	1.06651e-06	2.97296	0.0424766	2.56697e-07	1.41655e-07	6.67751e-09	0.0430614	0.00118111	0.0161124	0.168221	51.4821	157.444	0.402377	114.626	5.82814e-05
2233	Syrup, maple	SavorySweet	23	0.247811	2.01813	5.38525e-07	0.234707	0.0101808	3.5324e-07	2.76733e-08	1.95185e-09	0.0142211	0.000261154	0.00373022	0.0365288	11.4923	82.8634	2.24405	27.8663	1.56896e-05
2234	Syrup, with sugar (to be diluted)	SavorySweet	1	0.155034	1.02881	1.39917e-07	0.162833	0.00398125	1.481e-07	1.52279e-08	6.78059e-10	0.0156143	0.00018647	0.0042269	0.0541774	12.3574	31.8312	2.75483	14.726	7.79486e-06
2236	Tabbouleh, prepacked	Mixed	77	0.135372	1.06547	9.96523e-08	0.149496	0.00381656	7.50961e-08	3.05467e-08	9.19802e-10	0.0094322	0.000232212	0.00659729	0.0362428	12.9429	84.7005	1.74143	14.622	5.11916e-06
2237	Tahini (sesame paste)	SauceCondiment	40	0.553226	3.01575	2.78591e-07	0.627151	0.0139038	4.06306e-07	1.57479e-07	6.18005e-09	0.0594087	0.00135604	0.0421014	0.252837	26.6412	546.049	1.63327	37.3984	2.10929e-05
2238	Tamarind, mature fruit, pulp, raw	Fruit	64	0.124475	0.53167	9.38385e-08	0.0341879	0.00175672	5.87703e-08	5.63113e-09	5.13068e-10	0.00727376	0.000115151	0.00310554	0.0304444	6.58289	95.2774	7.28294	5.48636	2.564e-06
2243	Taro, tuber, cooked	Vegetables	54	0.166768	1.35754	1.54376e-07	0.304004	0.00694554	9.73619e-08	3.32204e-08	8.17027e-10	0.0150596	0.000175688	0.00499224	0.0517052	12.8109	33.8901	1.71569	23.6683	6.40981e-06
2246	Tartare sauce, prepacked	SauceCondiment	37	0.19342	1.66631	1.8141e-07	0.849629	0.00494902	1.18747e-07	3.50259e-08	1.13181e-09	0.0134942	0.000242782	0.00467225	0.0526539	16.7649	63.0801	0.568281	28.2551	1.4297e-05
2248	Tatin tart (caramelized upside-down apple tart)	SavorySweet	18	0.235657	2.0408	1.04909e-07	0.61431	0.00433682	1.52309e-07	4.21962e-08	1.37651e-09	0.020573	0.00023441	0.00752355	0.0858797	23.9491	102.951	2.85801	24.4515	7.17662e-06
2257	Tiramisu, refrigerated	SavorySweet	12	1.65632	11.2314	5.76559e-07	0.969408	0.036723	1.44871e-06	5.31286e-07	2.05618e-08	0.195991	0.00227071	0.0747149	0.820363	349.012	586.678	6.54044	89.2161	7.32757e-05
2258	Toasted bread, home-made	Grains	3	0.122633	0.959128	7.63548e-08	0.51202	0.00269166	6.72719e-08	1.24057e-08	9.19439e-10	0.00880211	0.00020307	0.00546683	0.0343619	10.2064	61.0216	0.514539	20.5761	4.33299e-06
2259	Toasted ham sandwich topped with grated cheese	Mixed	17	0.520021	4.42338	5.67314e-07	1.35038	0.00890914	4.20904e-07	7.57697e-08	3.16001e-09	0.0585234	0.000610758	0.0176874	0.24832	52.8509	233.484	2.20145	48.7259	1.4585e-05
2261	Toblerone milk cholcolate bar w nougat	SavorySweet	13	0.304763	4.36357	1.09458e-07	0.540065	0.00828215	1.26182e-07	2.84145e-08	2.8047e-09	0.0141218	0.000548758	0.0120362	0.0553704	15.6593	167.079	3.11962	25.9735	6.06622e-06
2265	Tomato juice, pure juice (average)	Beverages	93	0.0969119	0.499155	3.58658e-07	0.131611	0.00190643	3.30479e-08	1.29792e-08	4.16263e-10	0.00349902	7.72834e-05	0.00161057	0.0120954	10.6565	11.5854	4.376	9.06977	1.04389e-05
2279	Tomato, dried	Vegetables	100	1.79423	7.50011	8.64003e-07	22.8068	0.0213721	4.95813e-07	2.52078e-07	8.15765e-09	0.0494014	0.00144845	0.0209674	0.14512	39.1603	-40.0438	28.3785	553.791	8.10539e-05
2281	Tomato, green, raw	Vegetables	100	0.0923583	0.705459	1.00298e-07	0.103844	0.00232537	6.79056e-08	2.10908e-08	1.3391e-09	0.00444409	0.00010927	0.00160638	0.0150998	10.7329	1.7447	2.29236	9.97873	6.45503e-06
2284	Tomato, peeled, canned, drained	Vegetables	100	0.171119	1.26885	1.49721e-07	1.46084	0.0041093	6.92097e-08	2.18503e-08	2.40947e-09	0.00545293	0.000287462	0.00214642	0.0163196	5.932	0.800525	1.90656	41.9626	7.71576e-06
2285	Tomato, pulp and peel, boiled/cooked in water	Vegetables	100	0.148841	1.23514	1.3808e-07	0.378147	0.00352684	8.93969e-08	2.66961e-08	1.68198e-09	0.00617638	0.000164868	0.00209316	0.0196267	13.4227	2.65552	2.84595	24.4849	1.00582e-05
2286	Tomato, raw	Vegetables	100	0.0923583	0.705459	1.00298e-07	0.103844	0.00232537	6.79056e-08	2.10908e-08	1.3391e-09	0.00444409	0.00010927	0.00160638	0.0150998	10.7329	1.7447	2.29236	9.97873	6.45503e-06
2292	Tongue, beef, cooked	MPE	32	2.95749	30.3426	7.29151e-07	1.67642	0.0451999	2.80747e-06	5.79106e-07	1.46494e-08	0.416337	0.00179646	0.0940866	1.83244	144.43	2117.07	6.56495	93.0896	5.80177e-05
2302	Topping sauce for pizza	Mixed	51	0.146629	0.721281	1.1252e-07	0.570411	0.00289726	7.21623e-08	4.03468e-08	1.02337e-09	0.00799594	0.000179481	0.00417121	0.0302006	10.0603	61.1237	3.86037	21.3751	6.97445e-06
2307	Trout, farmed, smoked	Seafood	76	1.55952	7.058	7.14063e-07	3.4541	0.0254552	3.58491e-07	1.38587e-07	4.57493e-09	0.0395445	0.0239366	0.111461	0.137879	81.0875	210.646	40.7406	131.731	2.84579e-05
2308	Trout, roasted/baked	Seafood	82	1.57117	7.40932	8.06727e-07	2.73676	0.0290594	3.76452e-07	1.39306e-07	4.62562e-09	0.0433933	0.0240603	0.112846	0.151468	81.9058	213.561	40.8263	122.165	3.0811e-05
2309	Trout, steamed	Seafood	79	1.57117	7.40932	8.06727e-07	2.73676	0.0290594	3.76452e-07	1.39306e-07	4.62562e-09	0.0433933	0.0240603	0.112846	0.151468	81.9058	213.561	40.8263	122.165	3.0811e-05
2314	Tuna, in sunflower oil, canned, drained	Seafood	81	0.85878	5.4323	1.03652e-06	0.579137	0.0825043	9.35296e-07	6.26146e-08	6.51826e-09	0.121862	0.000901746	0.0348534	0.332636	48.24	141.772	1.02478	76.5653	2.89038e-05
2315	Tuna, plain, canned, drained	Seafood	84	2.07302	16.8748	3.44437e-06	1.65747	0.18983	2.09467e-06	1.22609e-07	1.12154e-08	0.245122	0.00199904	0.0649904	0.711917	84.3457	133.699	1.42834	244.941	7.30479e-05
2316	Tuna, raw	Seafood	100	0.724895	4.40046	9.12394e-07	0.445527	0.0811039	8.85892e-07	2.39112e-08	2.62528e-09	0.116366	0.000205288	0.0282583	0.308602	18.4816	11.3911	0.340779	63.801	2.33944e-05
2317	Tuna, roasted/baked	Seafood	84	0.91385	5.34806	1.12351e-06	1.14307	0.0989856	1.0833e-06	3.18736e-08	3.30461e-09	0.14227	0.000290675	0.034577	0.377271	22.4544	14.6386	0.375824	90.1595	3.28538e-05
2329	Turkey, leg, meat and skin, raw	MPE	48	0.890102	6.97927	4.24621e-07	0.719102	0.0180229	7.75458e-07	1.42168e-07	6.36845e-09	0.105753	0.00146165	0.0281064	0.44034	139.331	350.934	6.80344	59.481	2.86821e-05
2330	Turkey, leg, meat only, raw	MPE	56	0.8888	6.95548	4.24412e-07	0.708524	0.0180142	7.75335e-07	1.42082e-07	6.36557e-09	0.10574	0.00146105	0.0280993	0.440307	139.213	350.921	6.80262	59.2473	2.86157e-05
2332	Turkey, meat, raw	MPE	54	0.709452	5.51912	3.39235e-07	0.575138	0.0143531	6.19907e-07	1.13076e-07	5.07941e-09	0.0845617	0.00115825	0.0224105	0.352099	111.168	280.708	5.44051	47.5448	2.29327e-05
2334	Turkey, wing, raw	MPE	51	0.890102	6.97927	4.24621e-07	0.719102	0.0180229	7.75458e-07	1.42168e-07	6.36845e-09	0.105753	0.00146165	0.0281064	0.44034	139.331	350.934	6.80344	59.481	2.86821e-05
2336	Turnip cabbage, raw	Vegetables	98	0.0655472	0.459049	7.89054e-08	0.0863955	0.00149911	2.74126e-08	1.18045e-08	3.11175e-10	0.00247125	7.14632e-05	0.00160498	0.00757731	20.3114	10.8514	2.21145	6.1744	2.86734e-06
2337	Turnip, cooked	Vegetables	98	0.100476	0.804462	1.00429e-07	0.271144	0.00221606	3.66589e-08	1.33875e-08	4.08942e-10	0.003377	9.62128e-05	0.00179395	0.00945125	21.6653	11.7424	2.43413	16.9059	4.92532e-06
2357	Veal, chop, grilled/pan-fried	MPE	23	2.24627	23.4179	7.59188e-07	1.54685	0.0436676	1.57292e-06	4.49712e-07	1.12368e-08	0.231982	0.00229294	0.160484	0.990507	200.168	1569.95	6.50483	110.796	4.02977e-05
2359	Veal, escalope, cooked	Mixed	38	2.25085	23.2086	7.42634e-07	1.90277	0.0433104	1.57066e-06	4.49146e-07	1.11882e-08	0.231917	0.00229026	0.160265	0.990242	199.963	1566.46	6.46912	115.552	4.21502e-05
2369	Veal, roast, cooked	MPE	26	2.80981	29.0908	9.26733e-07	2.24267	0.0541791	1.96273e-06	5.61893e-07	1.39844e-08	0.289831	0.00287291	0.200421	1.23785	250.338	1958	8.08	141.526	5.18608e-05
2392	Vegetable fat (margarine type), spreadable, 30-40% fat, light, lightly salted	Fats Oil	38	0.227865	2.45433	1.39673e-07	0.298999	0.00699698	1.28485e-07	6.66027e-08	1.97803e-09	0.0125137	0.00036286	0.0121898	0.0491849	25.0251	126.905	1.19412	21.9587	7.8871e-06
2400	Vegetable flan	SavorySweet	8	0.28557	1.96165	1.39665e-07	0.849976	0.00513731	1.98474e-07	5.96025e-08	1.77572e-09	0.0267598	0.000339123	0.0086402	0.112412	27.2964	125.697	3.74162	30.9354	1.07427e-05
2401	Vegetable fritters	Mixed	75	0.256009	1.3341	1.35258e-07	0.796919	0.00481106	1.53236e-07	6.25928e-08	1.71939e-09	0.0204524	0.000283776	0.00801304	0.0845859	23.4474	145.184	5.33895	29.7442	1.01499e-05
2412	Veggie burger	LegNut	30	0.316891	2.30595	1.6529e-07	1.98648	0.00573963	1.66354e-07	5.44448e-08	1.97115e-09	0.0221875	0.000443769	0.0100834	0.0875179	27.2245	126.449	1.39687	56.7031	1.37021e-05
2414	Vinegar	SauceCondiment	34	0.187864	1.18649	2.10427e-07	0.323532	0.00551668	1.14163e-07	1.10494e-07	2.23989e-09	0.00971177	0.000303835	0.00619009	0.0268751	15.1833	101.08	0.274072	20.1012	2.91769e-05
2425	Wafer biscuit, plain or vanilla flavoured, prepacked	SavorySweet	2	0.351912	2.88309	1.43752e-07	0.708968	0.00618721	2.8498e-07	6.54056e-08	2.36995e-09	0.0399864	0.000469778	0.0139903	0.171219	39.2633	189.222	1.84373	25.6344	1.04606e-05
2427	Wafer cookie	SavorySweet	1	0.68527	5.5184	2.3036e-07	0.91086	0.011565	6.02873e-07	1.34702e-07	4.55907e-09	0.0861782	0.000896319	0.0261594	0.372369	82.7808	362.921	4.03773	36.2265	1.85001e-05
2428	Wafer cookie	SavorySweet	1	0.68527	5.5184	2.3036e-07	0.91086	0.011565	6.02873e-07	1.34702e-07	4.55907e-09	0.0861782	0.000896319	0.0261594	0.372369	82.7808	362.921	4.03773	36.2265	1.85001e-05
2429	Wafer cookie, with chocolate, prepacked	SavorySweet	4	0.52417	6.73887	1.66287e-07	0.718262	0.0123747	3.14499e-07	7.50996e-08	4.63983e-09	0.0415154	0.000862408	0.0217629	0.174809	43.4875	319.733	2.01121	34.1143	1.16537e-05
2432	Walnut, fresh	LegNut	100	0.951702	4.17123	4.88686e-07	0.575389	0.0168206	2.95938e-07	7.52149e-08	2.49788e-09	0.0466768	0.00076979	0.0164641	0.184885	42.2273	637.336	50.6569	53.1696	8.47954e-05
2438	Watercress, raw	Vegetables	100	0.0823127	0.832316	1.08273e-07	0.277271	0.00220473	3.9387e-08	1.50065e-08	4.09682e-10	0.00332543	0.0001142	0.00335276	0.0105749	21.1309	-27.3914	0.503276	12.1241	6.53855e-06
2439	Watermelon, pulp, raw	Fruit	99	0.111189	0.642996	1.04884e-07	0.0871328	0.00275083	3.54865e-08	1.63385e-08	8.24383e-10	0.00364419	0.00015551	0.00366381	0.0126028	4.75351	29.4917	5.91425	9.65247	3.78682e-06
2441	Wheat bulgur, cooked, unsalted	Grains	68	0.0638205	0.486985	3.48993e-08	0.141543	0.00130614	3.28112e-08	4.87679e-09	6.76501e-10	0.00452666	0.000123682	0.00357701	0.0188364	2.68782	46.4843	0.885963	7.0035	2.51248e-06
2454	Wheat, whole, pre-cooked, raw	Grains	81	0.141734	1.15841	7.94256e-08	0.144225	0.00323497	7.5204e-08	1.10506e-08	1.53539e-09	0.0105014	0.000322685	0.0081372	0.0431766	6.33143	105.778	2.12464	12.78	4.86944e-06
2456	Whipped cream or Chantilly cream, under pressure, UHT	Dairy	8	0.181544	1.71354	7.30831e-08	0.311478	0.00315516	1.24344e-07	3.76277e-08	1.19669e-09	0.0170484	0.000229877	0.00530301	0.0700684	16.627	81.5306	0.578627	15.4048	1.4647e-05
2459	White bean stew, canned	LegNut	77	0.0876289	0.772425	9.14801e-08	0.323707	0.0021566	4.28065e-08	7.98336e-09	1.64846e-09	0.00340489	0.00019159	0.00150899	0.0112262	4.69861	19.4282	1.56972	15.297	2.95016e-06
2461	White bean stew, with pork, canned	LegNut	69	0.409494	2.95772	3.84981e-07	1.27034	0.00679401	3.58453e-07	3.8414e-08	3.26925e-09	0.0483463	0.000541854	0.0119282	0.205441	40.5885	153.935	2.44958	43.3723	1.1013e-05
2464	White chocolate bar	SavorySweet	1	0.757463	11.3182	2.43847e-07	0.379731	0.0193598	4.12064e-07	1.27122e-07	8.91639e-09	0.0510278	0.00132275	0.0300967	0.212449	57.3497	484.396	2.41754	40.0595	1.45493e-05
2465	White chocolate bar, with dried fruits (nuts, almonds, raisins, praline)	SavorySweet	18	0.757463	11.3182	2.43847e-07	0.379731	0.0193598	4.12064e-07	1.27122e-07	8.91639e-09	0.0510278	0.00132275	0.0300967	0.212449	57.3497	484.396	2.41754	40.0595	1.45493e-05
2475	White rice, cooked, with chicken	Mixed	33	0.522597	2.93704	3.27214e-07	1.48418	0.00736628	3.37287e-07	1.50338e-07	2.32388e-09	0.0469756	0.00051721	0.0143999	0.197695	46.0794	144.507	14.2593	49.1064	1.33933e-05
2476	White rice, cooked, with vegetables and meat	MPE	35	0.443223	2.50657	2.81462e-07	1.33544	0.00637352	2.77132e-07	1.22784e-07	2.02424e-09	0.0383271	0.000450133	0.0126015	0.160448	39.6702	126.948	11.8571	44.2373	1.1937e-05
2478	Whiting, fried	Seafood	62	2.32303	13.2286	2.88845e-06	1.20169	0.275	3.00281e-06	5.69869e-08	8.83694e-09	0.396627	0.000504417	0.0961991	1.05102	54.3503	34.2032	0.525203	190.261	4.61527e-05
2480	Whiting, steamed	Seafood	78	2.34214	13.2222	2.88786e-06	1.62466	0.275078	3.00574e-06	5.78876e-08	8.84883e-09	0.396839	0.000517524	0.0961003	1.05101	53.7583	31.2742	0.548756	198.543	4.86826e-05
2481	Wild rice, cooked, unsalted	Grains	69	0.444717	1.32179	7.54764e-08	0.234507	0.00428278	8.09183e-08	3.07433e-07	6.67093e-10	0.0129752	0.000234071	0.0096543	0.0490634	27.2722	28.6253	34.9771	14.8143	7.60612e-06
2491	Yam or Indian potato, peeled, boiled/cooked in water	Vegetables	52	0.10582	0.735042	1.18513e-07	0.184979	0.00420019	7.20235e-08	2.55732e-08	5.67156e-10	0.0105763	0.000102091	0.00357594	0.0377374	9.88798	27.5931	1.29308	12.0931	4.07323e-06
2495	Yogurt cake	SavorySweet	14	0.3003	1.99435	1.337e-07	0.624542	0.00563583	2.45916e-07	5.70789e-08	2.14609e-09	0.0336854	0.000394345	0.0119194	0.143534	33.699	152.228	2.51496	27.607	8.30693e-06
2498	Yogurt, fermented milk or dairy specialty, flavoured, with sugar	Dairy	61	0.16186	1.46115	9.4095e-08	0.676121	0.00299603	1.02123e-07	2.81162e-08	8.4216e-10	0.0135695	0.000169294	0.00477187	0.055665	12.4232	59.5819	0.662205	23.4278	6.01321e-06
2500	Yogurt, fermented milk or dairy specialty, plain	Dairy	84	0.22276	2.12001	1.03365e-07	0.688664	0.00429692	1.41585e-07	4.27986e-08	9.16933e-10	0.0199257	0.000213873	0.0131974	0.0836258	13.1858	124.925	0.490947	24.2737	5.84598e-06
2501	Yogurt, fermented milk or dairy specialty, plain, fat free	Dairy	91	0.22276	2.12001	1.03365e-07	0.688664	0.00429692	1.41585e-07	4.27986e-08	9.16933e-10	0.0199257	0.000213873	0.0131974	0.0836258	13.1858	124.925	0.490947	24.2737	5.84598e-06
2505	Yogurt, fermented milk or dairy specialty, w fruits, with sugar	Dairy	53	0.252639	2.13826	2.02473e-07	0.694957	0.00484308	1.49749e-07	4.78206e-08	1.03843e-09	0.0204234	0.000221182	0.0153598	0.0853314	39.6483	143.704	1.77174	25.4028	6.18253e-06
2515	Yogurt, Greek-style, plain	Dairy	75	0.22276	2.12001	1.03365e-07	0.688664	0.00429692	1.41585e-07	4.27986e-08	9.16933e-10	0.0199257	0.000213873	0.0131974	0.0836258	13.1858	124.925	0.490947	24.2737	5.84598e-06

## Sheet: Traduction
EN	FR	EN	FR	EN	FR
Delivery	Livraison	Packaging material	Matériau d'emballage	Preparation	Préparation
Chilled	Glacé	PVC	PVC	No preparation	Pas de préparation
Ambient (long)	Ambiant (long)	Cardboard	Carton	Microwave	Micro onde
Ambient (average)	Ambiant (moyenne)	Paper	Papier	Chilled at consumer	Réfrigéré chez le consommateur
Ambient (short)	Ambiant (court)	PS	PS	Boiling	Bouilli
Frozen	Congelé	Glass	Verre	Oven	Four
		PP	PP	Water cooker	Cuisson à l'eau
		PET	PET	Pan frying	Poêle
		LDPE	LDPE	Deep frying	Friture
		HDPE	HDPE
		Steel	Acier
		Aluminium	Aluminium
		No packaging	Pas d'emballage
		Already packed	Déjà emballé
		Already packed - Aluminium	Déjà emballé - Aluminium
		Already packed - Glass	Déjà emballé - Verre
		Already packed - PET	Déjà emballé - PET
		Already packed - LDPE	Déjà emballé - LDPE
		V (PVC)	V (PVC)
		PET bottle	Bouteille PET
		PETE bottle	Bouteille PETE
